# Supplementary material for: A critical evaluation of methods to interpret drug combinations
Source: Sci Rep. 2020 Mar 20;10:5144. doi: 10.1038/s41598-020-61923-1 (PMC7083968; doi:10.1038/s41598-020-61923-1)
Supplement: Supplementary file 1 — Supplementary Information. [file 41598_2020_61923_MOESM1_ESM.xlsx]

## Sheet: S1. Bliss thresholds
Hill Slope	Mean % Bliss Deviation	Bliss SD
0.5	-10.299	1.10717
1	-2.87123	1.01236
1.5	0.121893	0.907816
2	1.44263	0.839028
2.5	2.06121	0.757644
3	2.44982	0.736367
3.5	2.65011	0.699812
4	2.78281	0.668564

## Sheet: S2. OPPS Drugs
Drug	Abb	Target	Mechanistic Class	Status
5-FU	5FU	Thymidylate Synthase	Anti-folate	Included
Methotrexate	MTX	Dihydrofolate Reductase	Anti-folate	Included
Cyclophosphamide	CYC	DNA damage	DNA Damage	Excluded
Mitomycine	MIT	DNA damage	DNA Damage	Included
Temozolomide	TMZ	DNA alkylator	DNA damage	Excluded
AZD1775 (Adavosertib)	ADA	Wee1	Cell Cycle Checkpoint	Included
MK-8776	CHK1	CHEK1	Cell Cycle Checkpoint	Included
Erlotinib	ERL	EGFR	EGFR	Included
Lapatinib	LAP	EGFR/ERBB2	EGFR	Included
Zolinza (Vorinostat)	VOR	pan-HDAC	Singleton	Included
Paclitaxel	PAC	Microtubule	Microtubule	Included
Vinblastine	VNB	Microtubule	Microtubule	Included
Vinorelbine	VNR	Microtubule	Microtubule	Included
Dasatinib	DAS	BCR/Abl	Other Kinase	Included
Dinaciclib	DIN	Cyclin-dependent kinases	Other Kinase	Included
MK-5108	AKA	AURKA	Other Kinase	Included
PD325901	MEK	MEK	Other Kinase	Included
Sorafenib	SOR	Multiple kinase targets	Other Kinase	Included
Sunitinib	SUN	Multiple kinase targets	Other Kinase	Included
ABT-888 (Veliparib)	VEL	PARP	PARP	Excluded
MK-4827 (Niraparib)	NIR	PARP	PARP	Included
BEZ-235 (Dactolisib)	DAC	PI3K/mTOR	PI3K/AKT/mTOR	Included
MK-2206	AKT	AKT	PI3K/AKT/mTOR	Included
MK-8669 (Ridaforolimus)	RID	mTor	PI3K/AKT/mTOR	Included
Carboplatin	CAR	DNA damage	Platinum	Included
Oxaliplatin	OXA	DNA damage	Platinum	Included
Bortezomib	BOR	Proteosome	Singleton	Included
Dexamethasone	DEX	Glucocorticoid Receptor	Singleton	Excluded
Geldanamycin	GEL	HSP90	Singleton	Included
Gemcitabine	GEM	Ribonucleotide Reductase	Singleton	Included
L778123	FTI	Farnesyltransferase/Geranylgeranyltransferase	Singleton	Included
Metformin	MET	Energy homeostasis	Singleton	Excluded
MK-4541	ARM	Selective Androgen Receptor Modulator	Singleton	Excluded
MRK-003	GSI	Gamma-secretase	Singleton	Included
Doxorubicin	DOX	Topoisomerase II	Topoisomerase	Included
Etoposide	ETO	Topoisomerase II	Topoisomerase	Included
SN-38	SN38	Topoisomerase I	Topoisomerase	Included
Topotecan	TOP	Topoisomerase I	Topoisomerase	Included

## Sheet: S3. OPPS Cell Lines
Line	Cosmic ID	Indication
A2058	906792	Melanoma
A2780	906804	Ovarian
A375	906793	Melanoma
A427	910851	Lung
CAOV3	906825	Ovarian
COLO 320DM		Colon
DLD-1	910912	Colon
EFM-192B		Breast
ES2	1240128	Ovarian
HCT-116	905936	Colon
HT-144	907067	Melanoma
HT-29	905939	Colon
KPL-1	907316	Breast
LNCAP	907788	Prostate
LOVO	907790	Colon
MDA-MB-436	1240172	Breast
MSTO-211H	908152	Lung
NCI-H1650	687800	Lung
NCI-H2122	722046	Lung
NCI-H23	905942	Lung
NCI-H460	905943	Lung
NCI-H520	908443	Lung
OCUB-M	909256	Breast
OV-90	1240197	Ovarian
OVCAR-3	905933	Ovarian
PA-1	909255	Ovarian
RKO	909698	Colon
RPMI-7951	910903	Melanoma
SK-MEL-30	909726	Melanoma
SK-MES-1	909728	Lung
SK-OV-3	905959	Ovarian
SW620	905962	Colon
SW837	909755	Colon
T47D	905945	Breast
UACC-62	905976	Melanoma
UWB1.289	1480374	Ovarian
UWB1289BRCA1		Ovarian
VCAP	1299075	Prostate
ZR-75-1		Breast

## Sheet: S4. Interaction Metrics
Cell Line	DrugA	DrugB	BRAID κ	Combination Index (50%)	Bliss Volume	IAE (50%)
A2058	5-FU	ABT-888	1.57075	2.21863	-0.122664	1
A2780	5-FU	ABT-888	-0.0676231	1.0048	0.0187171	2.98567
A375	5-FU	ABT-888	2.85935	11.1792	-0.493826	1
A427	5-FU	ABT-888	0.11451	1.04517	0.0216072	1.87494
CAOV3	5-FU	ABT-888	-0.453581	23.2173	-0.47943	1
COLO320DM	5-FU	ABT-888	-0.353755	1.12277	-0.0355243	2.327
DLD1	5-FU	ABT-888	0.511492	1.17741	0.0140818	1.5254
EFM192B	5-FU	ABT-888	0.72574	5807.72	-0.552196	1
ES2	5-FU	ABT-888	1.03524	4.11552	-0.364679	1
HCT116	5-FU	ABT-888	1.23447	0.687998	0.07349	1.74348
HT144	5-FU	ABT-888	-0.504507	77.7309	-0.51616	1
HT29	5-FU	ABT-888	0.704267	1.22706	0.014664	1.77276
KPL1	5-FU	ABT-888	0.115744	6.57914	-0.329581	1
LNCAP	5-FU	ABT-888	-1.27127	0.946305	-0.0102981	1.65922
LOVO	5-FU	ABT-888	-0.854114	1.03809e+08	-0.443502	1.44234
MDAMB436	5-FU	ABT-888	0.812222	4.67034	-0.0799841	1
MSTO	5-FU	ABT-888	-1.98163	1522.09	-0.44263	1.5606
NCIH1650	5-FU	ABT-888	-0.93354	6.53285	-0.106428	1
NCIH2122	5-FU	ABT-888	0.478958	0.850829	-0.105065	4.58371
NCIH23	5-FU	ABT-888	-0.65405	2.11669	-0.0432132	1.12714
NCIH460	5-FU	ABT-888	-0.265877	9541.33	-0.482657	1.80032
NCIH520	5-FU	ABT-888	-0.117185	1.54443	-0.189278	1.87873
OCUBM	5-FU	ABT-888	0.475622	22.5845	-0.463255	1
OV90	5-FU	ABT-888	-0.91505	13.2733	-0.387183	1
OVCAR3	5-FU	ABT-888	0.331118	2.85532	-0.217923	1
PA1	5-FU	ABT-888	0.350419	0.855611	-0.157861	2.73954
RKO	5-FU	ABT-888	-0.370567	582.787	-0.442183	1
RPMI7951	5-FU	ABT-888	0.01052	3.60787	-0.128694	1
SKMEL30	5-FU	ABT-888	-1.999	3.99228	-0.311518	1
SKMES1	5-FU	ABT-888	-0.729017	1.95276	-0.0713132	1
SKOV3	5-FU	ABT-888	2.51159	4.11954	0.0254151	1
SW620	5-FU	ABT-888	-0.198688	2.64807	-0.20566	1.08546
SW837	5-FU	ABT-888	-1.78145	33.5414	-0.425241	1
T47D	5-FU	ABT-888	-0.153583	37.6778	-0.593771	1
UACC62	5-FU	ABT-888	-0.0685253	12.645	-0.425159	1
UWB1289	5-FU	ABT-888	1.8986	79.8192	-0.371345	1
UWB1289BRCA1	5-FU	ABT-888	1.73281	5.91904	-0.143291	1
VCAP	5-FU	ABT-888	1.18878	11.6399	-0.31944	1
ZR751	5-FU	ABT-888	-1.999	4.2601	-0.350621	1
A2058	5-FU	AZD1775	0.290017	0.770058	0.091629	2.0422
A2780	5-FU	AZD1775	1.16666	0.5974	0.0793264	7.20073
A375	5-FU	AZD1775	0.00717791	0.935485	0.069393	1.8171
A427	5-FU	AZD1775	0.170884	0.901675	0.0536533	3.73551
CAOV3	5-FU	AZD1775	1.59642	0.514902	0.145415	7.35919
COLO320DM	5-FU	AZD1775	-0.119894	0.794747	0.00707131	5.05156
DLD1	5-FU	AZD1775	0.290874	0.857654	0.0265452	2.13621
EFM192B	5-FU	AZD1775	-0.107238	1.43654	-0.0945148	1.15547
ES2	5-FU	AZD1775	0.253628	0.679399	0.0684907	2.06012
HCT116	5-FU	AZD1775	0.529429	0.671514	0.105026	2.16658
HT144	5-FU	AZD1775	-0.132638	1.13734	-0.00755618	1.00923
HT29	5-FU	AZD1775	-0.247529	1.02234	0.0301031	2.82973
KPL1	5-FU	AZD1775	-0.259843	3.02193	-0.166827	1
LNCAP	5-FU	AZD1775	0.0210142	1.25428	-0.0429425	2.81564
LOVO	5-FU	AZD1775	-0.584998	1.43951	-0.013819	3.44133
MDAMB436	5-FU	AZD1775	0.614805	0.786906	0.00540296	2.47765
MSTO	5-FU	AZD1775	-1.999	1.38664	-0.228445	1.3318
NCIH1650	5-FU	AZD1775	-0.0908203	1.31998	-0.054831	1.35449
NCIH2122	5-FU	AZD1775	0.00657185	0.909914	0.0133917	7.66751
NCIH23	5-FU	AZD1775	-0.429616	1.03497	-0.0377195	3.58776
NCIH460	5-FU	AZD1775	-0.334998	1.14619	-0.159112	2.84078
NCIH520	5-FU	AZD1775	-0.325209	0.88047	0.00376745	2.66702
OCUBM	5-FU	AZD1775	0.293573	0.634403	0.0385463	2.42593
OV90	5-FU	AZD1775	-0.541154	6.90489	-0.331186	1
OVCAR3	5-FU	AZD1775	-0.30376	0.849342	-0.0358991	2.4839
PA1	5-FU	AZD1775	0.294628	0.903065	0.107658	4.36629
RKO	5-FU	AZD1775	0.384429	0.594129	0.0491593	3.73297
RPMI7951	5-FU	AZD1775	0.132907	0.787422	0.0421959	1.92677
SKMEL30	5-FU	AZD1775	0.24456	1.16683	0.0135865	1.84415
SKMES1	5-FU	AZD1775	0.154192	0.518087	0.064106	4.71591
SKOV3	5-FU	AZD1775	0.692299	0.782852	0.0827242	1.65871
SW620	5-FU	AZD1775	0.0636474	0.812141	0.0404279	2.62704
SW837	5-FU	AZD1775	-0.548437	1.31324	-0.0753401	1.81412
T47D	5-FU	AZD1775	-0.321651	14.4472	-0.386756	1
UACC62	5-FU	AZD1775	-0.00668869	1.64969	-0.0751414	1.27773
UWB1289	5-FU	AZD1775	-0.277972	1.10882	-0.073334	3.44755
UWB1289BRCA1	5-FU	AZD1775	-0.326305	1.01267	-0.0497778	3.0828
VCAP	5-FU	AZD1775	0.220201	2.02115	-0.183145	1.24791
ZR751	5-FU	AZD1775	-0.583629	5.79339	-0.348996	1
A2058	5-FU	BEZ-235	-0.0964753	0.81997	0.00228004	4.59824
A2780	5-FU	BEZ-235	-0.0399749	0.921787	-0.0209633	15.3785
A375	5-FU	BEZ-235	-0.126364	0.756114	0.032332	3.45189
A427	5-FU	BEZ-235	0.337231	0.772276	-0.00352758	4.12138
CAOV3	5-FU	BEZ-235	-0.128406	0.800303	0.00664845	3.23033
COLO320DM	5-FU	BEZ-235	0.0180965	0.721903	-0.0391148	7.18869
DLD1	5-FU	BEZ-235	0.164271	0.95258	-0.0214749	7.05278
EFM192B	5-FU	BEZ-235	0.436851	0.757157	-0.0283076	3.6119
ES2	5-FU	BEZ-235	-0.227076	0.747259	-0.0177673	3.32966
HCT116	5-FU	BEZ-235	0.0967001	0.8801	0.0322808	2.12718
HT144	5-FU	BEZ-235	-0.389787	0.861402	-0.0309453	2.48924
HT29	5-FU	BEZ-235	0.404254	0.687404	-0.0179953	5.34536
KPL1	5-FU	BEZ-235	-0.00879102	0.927557	-0.0965851	5.78097
LNCAP	5-FU	BEZ-235	-0.160184	0.688964	-0.00786085	10.2999
LOVO	5-FU	BEZ-235	-0.468697	1.19059	-0.0516327	7.87623
MDAMB436	5-FU	BEZ-235	0.484004	0.885347	-0.0996861	3.85093
MSTO	5-FU	BEZ-235	-0.454152	1.03204	-0.0419199	6.5184
NCIH1650	5-FU	BEZ-235	-0.0121648	1.12868	-0.0678199	2.35551
NCIH2122	5-FU	BEZ-235	0.0273224	0.917874	-0.0306954	14.6724
NCIH23	5-FU	BEZ-235	-0.247218	0.850363	-0.0683456	4.57134
NCIH460	5-FU	BEZ-235	0.571815	0.659573	0.00193582	3.97156
NCIH520	5-FU	BEZ-235	0.180769	0.55678	-0.011909	11.3175
OCUBM	5-FU	BEZ-235	0.38213	0.728454	-0.011481	5.99986
OV90	5-FU	BEZ-235	-0.201404	1.26757	-0.208855	3.52482
OVCAR3	5-FU	BEZ-235	0.386565	0.784035	-0.0593539	4.43598
PA1	5-FU	BEZ-235	0.151868	0.932989	0.0142917	8.96653
RKO	5-FU	BEZ-235	-0.212634	0.849835	-0.0838254	7.36228
RPMI7951	5-FU	BEZ-235	0.0498647	0.67064	-0.0146747	4.57615
SKMEL30	5-FU	BEZ-235	-1.71007	21.9485	-0.436289	1.00276
SKMES1	5-FU	BEZ-235	0.344862	0.635501	-0.0272852	4.54421
SKOV3	5-FU	BEZ-235	0.0136909	0.669252	0.0364997	4.08252
SW620	5-FU	BEZ-235	0.266039	0.748124	0.0303664	4.01588
SW837	5-FU	BEZ-235	-0.340684	1.11526	-0.0862243	3.13093
T47D	5-FU	BEZ-235	-0.05006	3.29475	-0.245096	3.7319
UACC62	5-FU	BEZ-235	-0.14027	1.0711	-0.0841449	3.10772
UWB1289	5-FU	BEZ-235	1.14863	0.576012	-0.0378465	4.17712
UWB1289BRCA1	5-FU	BEZ-235	0.553894	0.55013	-0.0148906	3.35108
VCAP	5-FU	BEZ-235	-0.212143	7.17139	-0.251898	1
ZR751	5-FU	BEZ-235	-0.234837	0.926107	-0.0904969	4.68951
A2058	5-FU	Bortezomib	-0.516057	0.911739	-0.0134489	2.80404
A2780	5-FU	Bortezomib	-0.595995	1.6556	-0.0297151	9.988
A375	5-FU	Bortezomib	-0.520185	1.10929	0.0337808	2.66596
A427	5-FU	Bortezomib	-0.712069	1.02622	0.0205263	5.12725
CAOV3	5-FU	Bortezomib	-0.695447	0.88113	0.0144086	3.96918
COLO320DM	5-FU	Bortezomib	-0.445759	0.637428	0.0421014	5.3295
DLD1	5-FU	Bortezomib	-0.342425	0.885801	0.0179671	5.60003
EFM192B	5-FU	Bortezomib	-0.707793	1.19267	-0.0819924	2.377
ES2	5-FU	Bortezomib	-0.47833	1.07878	0.013303	2.28679
HCT116	5-FU	Bortezomib	-0.418223	0.960526	0.0296641	3.93616
HT144	5-FU	Bortezomib	-0.689654	1.29698	-0.043807	2.76724
HT29	5-FU	Bortezomib	-0.447544	1.28646	-0.00375694	6.25826
KPL1	5-FU	Bortezomib	-0.782438	2.00518	-0.148166	2.21433
LNCAP	5-FU	Bortezomib	-0.541031	0.995583	0.0262144	5.15519
LOVO	5-FU	Bortezomib	-0.845853	1.50297	-0.0211138	2.84727
MDAMB436	5-FU	Bortezomib	-0.567096	1.08246	-0.0644403	3.51291
MSTO	5-FU	Bortezomib	-0.321604	0.644767	0.0575995	4.62061
NCIH1650	5-FU	Bortezomib	-0.81477	1.2387	-0.078053	4.695
NCIH2122	5-FU	Bortezomib	-0.387706	0.907721	-0.0188359	10.9737
NCIH23	5-FU	Bortezomib	-0.659182	1.25774	-0.0340426	4.33473
NCIH460	5-FU	Bortezomib	-0.663835	1.3079	-0.0366469	3.68092
NCIH520	5-FU	Bortezomib	-0.491157	1.09956	-0.0158636	6.49699
OCUBM	5-FU	Bortezomib	-0.96891	1.44254	-0.0851097	3.27922
OV90	5-FU	Bortezomib	-1.28218	1.4561	-0.198122	3.0273
OVCAR3	5-FU	Bortezomib	-0.617518	1.10456	-0.0473291	3.83161
PA1	5-FU	Bortezomib	-0.630412	1.78757	-0.0132082	10.1869
RKO	5-FU	Bortezomib	-0.485505	0.867158	-0.0345898	3.06408
RPMI7951	5-FU	Bortezomib	-0.587379	0.926472	-0.0196295	3.50182
SKMEL30	5-FU	Bortezomib	-0.0404986	18.2334	-0.625522	1
SKMES1	5-FU	Bortezomib	-0.48074	1.18857	-0.0740381	3.93693
SKOV3	5-FU	Bortezomib	-0.513727	1.07134	-0.0070391	2.46501
SW620	5-FU	Bortezomib	-0.47969	0.916838	0.0147542	3.38613
SW837	5-FU	Bortezomib	-0.808621	1.28309	-0.141514	3.12568
T47D	5-FU	Bortezomib	-0.773833	3.61222	-0.275106	2.37631
UACC62	5-FU	Bortezomib	-0.893463	1.58034	-0.130222	2.92888
UWB1289	5-FU	Bortezomib	-0.506101	1.0969	-0.0440605	3.5531
UWB1289BRCA1	5-FU	Bortezomib	-0.472525	0.904315	-0.0226177	3.18144
VCAP	5-FU	Bortezomib	-1.12612	2.25766	-0.200822	3.14191
ZR751	5-FU	Bortezomib	-1.41865	2.12961	-0.124817	2.01893
A2058	5-FU	Dasatinib	11.3247	0.999062	0.142602	1.14027
A2780	5-FU	Dasatinib	0.177297	0.359626	-0.00193632	6.33696
A375	5-FU	Dasatinib	-0.0937323	1.12719	0.0234447	1.60819
A427	5-FU	Dasatinib	6.09062	0.299986	0.00960465	7.55782
CAOV3	5-FU	Dasatinib	0.955114	0.545517	0.0300878	11.3633
COLO320DM	5-FU	Dasatinib	0.429804	1.01653	0.0140698	2.41819
DLD1	5-FU	Dasatinib	0.971181	0.52334	0.0399076	3.83802
EFM192B	5-FU	Dasatinib	1.4343	5.85411	-0.189136	1
ES2	5-FU	Dasatinib	0.865588	0.937571	0.0335165	1.22757
HCT116	5-FU	Dasatinib	-0.264429	2.26357	-0.239897	1.52417
HT144	5-FU	Dasatinib	-0.262917	2.46754	-0.230176	1
HT29	5-FU	Dasatinib	1.39019	0.579129	-0.0213206	8.63487
KPL1	5-FU	Dasatinib	-0.123339	3.62953	-0.260722	1
LNCAP	5-FU	Dasatinib	-0.711596	0.851446	-0.137074	1.7584
LOVO	5-FU	Dasatinib	-0.363226	0.895298	-0.0490334	13.6762
MDAMB436	5-FU	Dasatinib	0.0232939	2.59983	-0.200164	1
MSTO	5-FU	Dasatinib	-1.47655	0.82205	-0.15419	11.2445
NCIH1650	5-FU	Dasatinib	1.50935	0.537766	-0.0722254	11.8185
NCIH2122	5-FU	Dasatinib	-1.25264	1.79632	-0.208244	2.90808
NCIH23	5-FU	Dasatinib	0.205223	1.4289	-0.152894	1.7016
NCIH460	5-FU	Dasatinib	0.999245	1.94924	-0.255835	2.22762
NCIH520	5-FU	Dasatinib	4.76402	0.143574	-0.0220364	71.9632
OCUBM	5-FU	Dasatinib	-0.331303	2.54642	-0.169529	1.06625
OV90	5-FU	Dasatinib	-0.0683905	2.59632	-0.299661	1.04668
OVCAR3	5-FU	Dasatinib	-0.220243	0.318924	-0.0810748	11.5635
PA1	5-FU	Dasatinib	0.366272	0.844914	-0.00196739	42.4773
RKO	5-FU	Dasatinib	0.68757	0.975979	-0.0193253	1.83744
RPMI7951	5-FU	Dasatinib	0.657262	0.577181	-0.0335597	10.8814
SKMEL30	5-FU	Dasatinib	-0.287482	38.9645	-0.491344	1.0003
SKMES1	5-FU	Dasatinib	-0.536801	1.11937	-0.130914	4.21988
SKOV3	5-FU	Dasatinib	0.581098	1.07729	-0.0239655	12.8809
SW620	5-FU	Dasatinib	45.6585	1.10047	-0.132885	1.5169
SW837	5-FU	Dasatinib	0.187299	0.904099	-0.114229	4.75423
T47D	5-FU	Dasatinib	1.22821	1566.88	-0.561572	1
UACC62	5-FU	Dasatinib	0.429558	4.59955	-0.144044	1
UWB1289	5-FU	Dasatinib	0.528233	0.543023	-0.0787775	13.8841
UWB1289BRCA1	5-FU	Dasatinib	-0.11348	0.89107	-0.0753928	9.70276
VCAP	5-FU	Dasatinib	3.81997	9.65179	-0.417797	1
ZR751	5-FU	Dasatinib	-1.999	7.59531	-0.144204	1
A2058	5-FU	Dinaciclib	-0.117941	0.898366	0.0271192	2.35055
A2780	5-FU	Dinaciclib	-0.723483	1.41433	-0.0241224	8.28368
A375	5-FU	Dinaciclib	-0.303345	1.23002	0.0263901	2.40018
A427	5-FU	Dinaciclib	-0.750336	1.35048	0.0042083	5.35642
CAOV3	5-FU	Dinaciclib	-0.686297	1.15961	-0.0522184	2.54746
COLO320DM	5-FU	Dinaciclib	-0.396919	0.771444	0.00929652	4.97937
DLD1	5-FU	Dinaciclib	-0.241752	0.878644	0.00722202	3.15675
EFM192B	5-FU	Dinaciclib	-0.0465034	1.16785	-0.0453246	2.15871
ES2	5-FU	Dinaciclib	-0.325337	0.99779	0.0126926	2.9475
HCT116	5-FU	Dinaciclib	0.000101811	1.03196	0.0399878	4.16709
HT144	5-FU	Dinaciclib	-0.410927	1.12377	-0.0273512	2.02136
HT29	5-FU	Dinaciclib	-0.377664	1.07099	-0.00807408	4.24834
KPL1	5-FU	Dinaciclib	-0.361109	1.34091	-0.146413	3.12607
LNCAP	5-FU	Dinaciclib	-0.837391	1.35673	0.0249839	2.62263
LOVO	5-FU	Dinaciclib	-0.852299	1.59396	-0.0608747	2.73906
MDAMB436	5-FU	Dinaciclib	-0.557203	1.16133	-0.114804	2.74446
MSTO	5-FU	Dinaciclib	-0.480788	0.874898	0.0443826	3.68365
NCIH1650	5-FU	Dinaciclib	0.261123	1.07451	-0.045034	1.89352
NCIH2122	5-FU	Dinaciclib	-0.342621	0.998237	-0.0138834	11.07
NCIH23	5-FU	Dinaciclib	-0.507933	1.1202	-0.0352877	2.97458
NCIH460	5-FU	Dinaciclib	-0.337985	0.895201	-0.00834928	3.20622
NCIH520	5-FU	Dinaciclib	-0.266867	0.806223	0.000122917	4.88209
OCUBM	5-FU	Dinaciclib	0.0530167	1.04215	-0.032649	2.43928
OV90	5-FU	Dinaciclib	-0.6572	2.39275	-0.289622	1.94759
OVCAR3	5-FU	Dinaciclib	-0.228091	1.07334	-0.0633216	2.37922
PA1	5-FU	Dinaciclib	-0.574653	1.31771	0.00865144	8.73738
RKO	5-FU	Dinaciclib	-0.30497	0.956397	-0.0338799	3.2187
RPMI7951	5-FU	Dinaciclib	-0.478987	1.01947	-0.0331665	2.43266
SKMEL30	5-FU	Dinaciclib	-1.91304	14.7284	-0.515247	1.00815
SKMES1	5-FU	Dinaciclib	-0.595617	1.19861	-0.0674399	1.75431
SKOV3	5-FU	Dinaciclib	-0.486097	1.27785	-0.00794647	1.34426
SW620	5-FU	Dinaciclib	-0.507653	1.02268	-0.00341029	3.06605
SW837	5-FU	Dinaciclib	-0.908399	2.68335	-0.130555	1.63083
T47D	5-FU	Dinaciclib	-0.595987	9.49686	-0.36801	1.4138
UACC62	5-FU	Dinaciclib	-0.373624	1.19789	-0.0804539	2.05702
UWB1289	5-FU	Dinaciclib	-0.257004	0.902395	-0.0615307	2.81266
UWB1289BRCA1	5-FU	Dinaciclib	-0.444727	0.942127	-0.0539593	2.51848
VCAP	5-FU	Dinaciclib	-0.231091	2.07572	-0.201213	1.77334
ZR751	5-FU	Dinaciclib	-0.671647	1.43721	-0.104292	1.69296
A2058	5-FU	Erlotinib	0.934942	0.592881	0.101461	1.59719
A2780	5-FU	Erlotinib	1.42785	0.65147	0.0703454	7.39679
A375	5-FU	Erlotinib	0.28258	0.933033	0.0398958	1.38449
A427	5-FU	Erlotinib	0.217214	0.52107	0.0595257	2.81334
CAOV3	5-FU	Erlotinib	-0.245694	1.31688	-0.0754207	1.81101
COLO320DM	5-FU	Erlotinib	0.123559	0.609947	0.00494608	6.27793
DLD1	5-FU	Erlotinib	0.269143	0.745743	0.0101153	3.82397
EFM192B	5-FU	Erlotinib	0.334881	0.958045	-0.0332146	1.65524
ES2	5-FU	Erlotinib	0.655888	0.572043	0.0443101	2.49736
HCT116	5-FU	Erlotinib	-0.0521064	0.698808	0.0802742	1.95984
HT144	5-FU	Erlotinib	0.0239956	0.792149	0.00808198	1.48138
HT29	5-FU	Erlotinib	-0.0792106	0.775096	0.0185723	3.31828
KPL1	5-FU	Erlotinib	-0.235385	3.05935	-0.154645	1.28395
LNCAP	5-FU	Erlotinib	-0.310732	0.763744	-0.00161665	2.48477
LOVO	5-FU	Erlotinib	0.476112	0.870498	0.00285514	8.61035
MDAMB436	5-FU	Erlotinib	-0.0329671	1.08335	-0.0940297	2.01456
MSTO	5-FU	Erlotinib	-1.999	4.79064	-0.214439	4.29141
NCIH1650	5-FU	Erlotinib	0.82038	0.986946	-0.103145	2.4878
NCIH2122	5-FU	Erlotinib	-0.0396218	1.09655	-0.00922038	9.94645
NCIH23	5-FU	Erlotinib	-0.233881	0.841445	-0.0645808	2.51134
NCIH460	5-FU	Erlotinib	0.439663	0.649908	0.00896867	2.7046
NCIH520	5-FU	Erlotinib	-0.411929	1.24246	-0.129999	2.56738
OCUBM	5-FU	Erlotinib	0.38782	0.824914	-0.0118144	2.2322
OV90	5-FU	Erlotinib	-0.516077	5.27789	-0.353571	1
OVCAR3	5-FU	Erlotinib	0.283318	0.628664	-0.0426815	3.6527
PA1	5-FU	Erlotinib	0.0712647	0.89124	0.0204715	5.37523
RKO	5-FU	Erlotinib	0.290325	0.716932	-0.0151443	2.26466
RPMI7951	5-FU	Erlotinib	0.0722411	0.698508	0.0175839	1.65612
SKMEL30	5-FU	Erlotinib	0.499551	1.69847	-0.077863	1.65885
SKMES1	5-FU	Erlotinib	-0.229359	0.825141	-0.073246	7.95734
SKOV3	5-FU	Erlotinib	0.341259	0.629672	0.041505	2.42876
SW620	5-FU	Erlotinib	0.166714	0.725508	0.0303353	1.75486
SW837	5-FU	Erlotinib	-0.151056	0.979576	-0.104021	3.46212
T47D	5-FU	Erlotinib	-0.084988	15.2934	-0.498459	1
UACC62	5-FU	Erlotinib	0.376773	1.105	-0.061597	1.97682
UWB1289	5-FU	Erlotinib	0.181487	0.787564	-0.0864436	4.27863
UWB1289BRCA1	5-FU	Erlotinib	0.834282	0.538151	-0.034194	4.64114
VCAP	5-FU	Erlotinib	2.16367	6.76413	-0.433774	1
ZR751	5-FU	Erlotinib	0.666	0.863574	-0.149635	1.84146
A2058	5-FU	geldanamycin	0.068373	0.598788	0.0158071	5.61205
A2780	5-FU	geldanamycin	-0.457468	1.19148	-0.0219857	13.9103
A375	5-FU	geldanamycin	0.0527281	0.716679	0.0543007	2.60031
A427	5-FU	geldanamycin	-0.0528255	0.947794	-0.00394172	5.5769
CAOV3	5-FU	geldanamycin	-0.687231	1.06562	-0.0645107	3.16554
COLO320DM	5-FU	geldanamycin	-0.215644	1.25747	0.00225089	2.39408
DLD1	5-FU	geldanamycin	-0.297735	0.973791	-0.0582668	4.06353
EFM192B	5-FU	geldanamycin	0.0606943	1.38408	-0.113788	3.7996
ES2	5-FU	geldanamycin	-0.361274	1.56006	-0.000222359	1.06504
HCT116	5-FU	geldanamycin	0.320546	0.831049	0.0274803	3.51629
HT144	5-FU	geldanamycin	0.37246	0.741354	-0.00609591	4.29396
HT29	5-FU	geldanamycin	-0.663792	1.15258	-0.0596328	12.0049
KPL1	5-FU	geldanamycin	0.0880925	1.69759	-0.155426	3.70406
LNCAP	5-FU	geldanamycin	0.811668	0.497386	0.0252814	6.28922
LOVO	5-FU	geldanamycin	-0.282244	1.14648	-0.0148854	1.697
MDAMB436	5-FU	geldanamycin	-0.327697	1.67221	-0.142341	2.8611
MSTO	5-FU	geldanamycin	0.176629	0.895075	0.00355424	4.8087
NCIH1650	5-FU	geldanamycin	-0.139349	0.904544	-0.0601781	4.13178
NCIH2122	5-FU	geldanamycin	-0.662491	1.1638	-0.040389	21.7558
NCIH23	5-FU	geldanamycin	-0.674076	1.15865	-0.0774677	7.01811
NCIH460	5-FU	geldanamycin	-0.360783	0.984423	-0.00955132	6.58261
NCIH520	5-FU	geldanamycin	-0.047328	1.10618	-0.0666663	6.79737
OCUBM	5-FU	geldanamycin	0.123575	2.88224	-0.08746	1.17334
OV90	5-FU	geldanamycin	-0.906667	0.981049	-0.162692	4.96256
OVCAR3	5-FU	geldanamycin	0.673199	1.20018	-0.0795328	2.48454
PA1	5-FU	geldanamycin	-0.0511198	1.45863	-0.105163	3.22263
RKO	5-FU	geldanamycin	-0.377833	0.813921	-0.0385486	3.51128
RPMI7951	5-FU	geldanamycin	-0.632159	1.12561	-0.049781	5.68128
SKMEL30	5-FU	geldanamycin	-1.999	7.35386	-0.47318	1
SKMES1	5-FU	geldanamycin	-0.347558	0.91961	-0.0607655	5.07056
SKOV3	5-FU	geldanamycin	-0.0192074	1.03121	-0.0156484	3.24355
SW620	5-FU	geldanamycin	-0.0521017	0.740207	0.0171713	5.92141
SW837	5-FU	geldanamycin	0.362668	0.987084	-0.113599	5.7127
T47D	5-FU	geldanamycin	0.223451	12.9731	-0.47192	1
UACC62	5-FU	geldanamycin	-0.515975	1.11263	-0.10861	2.89554
UWB1289	5-FU	geldanamycin	-0.0801051	1.30424	-0.0378352	1.39991
UWB1289BRCA1	5-FU	geldanamycin	-0.217231	1.21298	-0.0236208	1.67561
VCAP	5-FU	geldanamycin	-0.537026	3.99343	-0.268565	1
ZR751	5-FU	geldanamycin	-0.168782	0.990017	-0.112711	7.45725
A2058	5-FU	L778123	0.695239	0.754739	0.0538936	1.38026
A2780	5-FU	L778123	0.166634	0.73666	-0.0185958	12.7188
A375	5-FU	L778123	0.314898	1.29504	-0.0243724	1.41125
A427	5-FU	L778123	0.584527	2.27562	-0.224	1.94002
CAOV3	5-FU	L778123	-0.560824	9.07515	-0.230218	1
COLO320DM	5-FU	L778123	2.14968	0.626113	-0.043058	7.31189
DLD1	5-FU	L778123	1.29741	0.893909	0.0231802	1.99812
EFM192B	5-FU	L778123	0.66824	2.73054	-0.23151	1.0143
ES2	5-FU	L778123	0.941006	0.944474	0.0636341	1.73893
HCT116	5-FU	L778123	0.593868	0.717822	0.0551335	2.04786
HT144	5-FU	L778123	-0.330382	1.72505	-0.109589	1
HT29	5-FU	L778123	2.03635	0.531327	0.00228962	4.3685
KPL1	5-FU	L778123	-0.215226	1.17596	-0.150483	2.3956
LNCAP	5-FU	L778123	-0.589904	0.989555	-0.0624197	2.10599
LOVO	5-FU	L778123	-0.339905	1.26406	-0.0344738	5.16343
MDAMB436	5-FU	L778123	0.269059	1.87516	-0.148263	1.17065
MSTO	5-FU	L778123	-0.247007	1.1087	-0.0532586	4.97361
NCIH1650	5-FU	L778123	1.56831	2.40333	-0.141476	1
NCIH2122	5-FU	L778123	-0.377727	1.11569	-0.103323	10.1808
NCIH23	5-FU	L778123	0.075215	0.885973	-0.0629402	1.97399
NCIH460	5-FU	L778123	-0.426558	1.07526	-0.0463232	2.03211
NCIH520	5-FU	L778123	0.6334	0.798239	-0.0350526	3.76494
OCUBM	5-FU	L778123	0.359368	3.84741	-0.202651	1
OV90	5-FU	L778123	0.766809	6.01089	-0.3781	1
OVCAR3	5-FU	L778123	-1.999	6.49122	-0.375163	1
PA1	5-FU	L778123	0.69445	0.672147	0.0295134	6.27515
RKO	5-FU	L778123	-0.0240092	1.41416	-0.172086	1.68516
RPMI7951	5-FU	L778123	-0.288051	1.39033	-0.0656339	1.05973
SKMEL30	5-FU	L778123	-1.999	2.00738	-0.514242	1
SKMES1	5-FU	L778123	-0.426894	1.17982	-0.128882	1.61467
SKOV3	5-FU	L778123	0.799016	1.26896	0.0518384	1.07378
SW620	5-FU	L778123	0.111229	0.797612	0.0150899	1.61039
SW837	5-FU	L778123	-0.691403	2.82253	-0.294433	1
T47D	5-FU	L778123	0.734538	20.3939	-0.522511	1
UACC62	5-FU	L778123	0.530444	5.93751	-0.283564	1
UWB1289	5-FU	L778123	2.08856	1.25058	-0.0828729	1.99499
UWB1289BRCA1	5-FU	L778123	1.97811	2.3482	-0.135252	1
VCAP	5-FU	L778123	1.83857	6.12356	-0.24384	1
ZR751	5-FU	L778123	-0.148097	1.70083	-0.165276	1.54969
A2058	5-FU	Lapatinib	0.00123625	1.04821	0.0464838	1.25422
A2780	5-FU	Lapatinib	0.881177	0.700398	0.0606058	5.01941
A375	5-FU	Lapatinib	-0.246424	0.922252	0.0478519	1.03258
A427	5-FU	Lapatinib	-0.066037	1.03955	-0.0130486	2.19151
CAOV3	5-FU	Lapatinib	-0.291556	1.25975	-0.0363882	1.41436
COLO320DM	5-FU	Lapatinib	-0.271273	0.822339	-0.0027507	3.47224
DLD1	5-FU	Lapatinib	0.521552	0.846216	-4.63e-06	1.9963
EFM192B	5-FU	Lapatinib	0.378477	0.946457	-0.0880884	4.49362
ES2	5-FU	Lapatinib	0.314765	1.3723	0.0188624	1.06686
HCT116	5-FU	Lapatinib	0.0242394	3.65505	-0.295289	1.45087
HT144	5-FU	Lapatinib	-0.147023	0.886441	-0.00148331	1.11262
HT29	5-FU	Lapatinib	0.173545	0.895629	0.0244349	2.69466
KPL1	5-FU	Lapatinib	-0.337657	2.1096	-0.145362	1.2029
LNCAP	5-FU	Lapatinib	-0.608948	4.16725	-0.275981	1.83896
LOVO	5-FU	Lapatinib	-0.311145	0.623706	-0.0261754	3.37969
MDAMB436	5-FU	Lapatinib	0.0155416	1.99199	-0.0821883	1
MSTO	5-FU	Lapatinib	-1.02778	2.70504	-0.282389	1.50185
NCIH1650	5-FU	Lapatinib	0.121041	1.39324	-0.116228	1.45692
NCIH2122	5-FU	Lapatinib	-0.146181	1.29487	-0.0220794	7.3122
NCIH23	5-FU	Lapatinib	-0.474661	1.12136	-0.0495649	1.51005
NCIH460	5-FU	Lapatinib	-0.323832	0.929132	-0.0537534	1.92239
NCIH520	5-FU	Lapatinib	-0.455548	1.27517	-0.0222066	1.75569
OCUBM	5-FU	Lapatinib	0.107861	0.960697	-0.0721246	6.80663
OV90	5-FU	Lapatinib	-0.155264	7.936	-0.42192	1
OVCAR3	5-FU	Lapatinib	0.487943	2.62501	-0.175807	1
PA1	5-FU	Lapatinib	0.0940134	1.06974	-0.044294	3.10198
RKO	5-FU	Lapatinib	0.049234	0.879727	-0.0694063	2.46569
RPMI7951	5-FU	Lapatinib	-0.0129205	1.15419	0.0139283	1.06904
SKMEL30	5-FU	Lapatinib	-0.365469	1.83053	-0.100696	1.26415
SKMES1	5-FU	Lapatinib	-0.667813	1.01072	-0.11233	5.76407
SKOV3	5-FU	Lapatinib	0.245665	2.15633	-0.1037	1.199
SW620	5-FU	Lapatinib	1.72188	2.41406	-0.249437	1.1463
SW837	5-FU	Lapatinib	-0.371573	1.67643	-0.159005	2.26538
T47D	5-FU	Lapatinib	-0.707359	17.7435	-0.489821	1
UACC62	5-FU	Lapatinib	0.493858	2.81266	-0.19718	1
UWB1289	5-FU	Lapatinib	-0.206528	0.93483	-0.0519206	1.98487
UWB1289BRCA1	5-FU	Lapatinib	0.158069	0.628924	-0.00771839	2.01252
VCAP	5-FU	Lapatinib	0.272079	5.79679	-0.456346	1
ZR751	5-FU	Lapatinib	0.132288	1.75014	-0.217452	1.63539
A2058	5-FU	MK-2206	1.08685	0.726341	0.0475234	1.53321
A2780	5-FU	MK-2206	0.637455	0.638068	-0.00784218	9.67201
A375	5-FU	MK-2206	-0.113789	5.56121	-0.367159	1.08053
A427	5-FU	MK-2206	1.08114	0.87697	-0.041723	2.13934
CAOV3	5-FU	MK-2206	2.10459	2.895	-0.169343	1.1886
COLO320DM	5-FU	MK-2206	0.233101	0.596035	-0.0232887	7.17449
DLD1	5-FU	MK-2206	0.957068	0.823882	0.00289174	1.96912
EFM192B	5-FU	MK-2206	-0.10144	1.02082	-0.0738946	4.6466
ES2	5-FU	MK-2206	-0.654219	0.850992	-0.00114501	1
HCT116	5-FU	MK-2206	0.836936	1.09853	0.0246303	1.51848
HT144	5-FU	MK-2206	-0.0459631	3.60828	-0.219896	1
HT29	5-FU	MK-2206	0.892163	0.869402	-0.0439007	2.66184
KPL1	5-FU	MK-2206	0.352226	1.07161	-0.10232	5.66959
LNCAP	5-FU	MK-2206	-0.265902	1.34283	-0.0426662	10.2684
LOVO	5-FU	MK-2206	-0.20098	1.48256	-0.055398	13.3518
MDAMB436	5-FU	MK-2206	0.649503	2.32167	-0.174104	1
MSTO	5-FU	MK-2206	-1.183	2.9736	-0.162241	2.53187
NCIH1650	5-FU	MK-2206	0.871645	1.88758	-0.163291	1.08657
NCIH2122	5-FU	MK-2206	0.412142	0.735479	-0.0293942	6.1128
NCIH23	5-FU	MK-2206	0.0839912	1.06319	-0.105506	1.5258
NCIH460	5-FU	MK-2206	0.880153	1.16925	-0.151454	2.37212
NCIH520	5-FU	MK-2206	-0.228816	0.970767	-0.0644065	17.465
OCUBM	5-FU	MK-2206	-0.138659	0.968109	-0.0660261	4.95525
OV90	5-FU	MK-2206	0.446678	7.01347	-0.336962	1
OVCAR3	5-FU	MK-2206	0.0865473	0.85019	-0.0805067	6.86313
PA1	5-FU	MK-2206	0.505023	1.01198	-0.0377054	3.48464
RKO	5-FU	MK-2206	0.861494	1.09929	-0.120488	2.33049
RPMI7951	5-FU	MK-2206	0.486203	1.10408	-0.0462252	1.1258
SKMEL30	5-FU	MK-2206	2.05963	6.98844	-0.361065	1.09293
SKMES1	5-FU	MK-2206	-0.477196	1.58633	-0.176579	2.17907
SKOV3	5-FU	MK-2206	0.110106	1.20531	-0.0134759	1.57178
SW620	5-FU	MK-2206	3.91285	1.15464	0.0660317	1.25121
SW837	5-FU	MK-2206	-0.874946	1.64394	-0.194777	1.63577
T47D	5-FU	MK-2206	-0.415641	5.20978	-0.353372	1.81235
UACC62	5-FU	MK-2206	0.365517	2.09377	-0.157831	1
UWB1289	5-FU	MK-2206	1.02214	1.67625	-0.105054	1.40678
UWB1289BRCA1	5-FU	MK-2206	1.32855	1.69591	-0.0667522	1.19056
VCAP	5-FU	MK-2206	0.648573	1.31062	-0.173257	1.90131
ZR751	5-FU	MK-2206	0.168341	0.934808	-0.115531	5.69768
A2058	5-FU	MK-4827	-0.183848	1.29017	-0.0476369	4.25075
A2780	5-FU	MK-4827	0.27224	0.674736	-0.0164479	12.7253
A375	5-FU	MK-4827	-0.155691	0.965572	0.0226294	2.34366
A427	5-FU	MK-4827	0.480868	1.16197	-0.0829025	1.75706
CAOV3	5-FU	MK-4827	-0.345091	1.03733	-0.00400228	2.67931
COLO320DM	5-FU	MK-4827	-0.133073	1.04178	-0.0830865	2.94371
DLD1	5-FU	MK-4827	-0.298799	1.26037	-0.083155	1.55513
EFM192B	5-FU	MK-4827	-0.253844	5870.98	-0.538048	1
ES2	5-FU	MK-4827	-0.216816	1.18582	-0.0130496	1.87766
HCT116	5-FU	MK-4827	0.0671903	0.825237	0.0403023	3.14668
HT144	5-FU	MK-4827	-0.287846	2.61096	-0.155616	1
HT29	5-FU	MK-4827	0.361339	1.04986	0.0266933	2.18914
KPL1	5-FU	MK-4827	-0.49389	3.69934	-0.254615	1
LNCAP	5-FU	MK-4827	-1.05586	1.53643	-0.144975	1.65449
LOVO	5-FU	MK-4827	-0.705196	1.22451	-0.115531	1.67219
MDAMB436	5-FU	MK-4827	0.20877	3.88352	-0.197547	1.05828
MSTO	5-FU	MK-4827	-1.09564	2.76817	-0.26734	2.25934
NCIH1650	5-FU	MK-4827	-0.823129	3.92573	-0.249691	1
NCIH2122	5-FU	MK-4827	-0.205518	0.99407	-0.0616174	4.21413
NCIH23	5-FU	MK-4827	-0.688875	1.32923	-0.104877	1.3611
NCIH460	5-FU	MK-4827	-0.514036	1.21515	-0.0271678	1.82108
NCIH520	5-FU	MK-4827	-0.000156995	0.995996	-0.0352297	3.60107
OCUBM	5-FU	MK-4827	0.46368	1.79578	-0.101676	1.32639
OV90	5-FU	MK-4827	-0.65146	7.64311	-0.366238	1
OVCAR3	5-FU	MK-4827	0.354562	3.54002	-0.0861999	1
PA1	5-FU	MK-4827	0.404236	1.02151	0.030241	6.6476
RKO	5-FU	MK-4827	-0.285751	1.30832	-0.095126	2.40417
RPMI7951	5-FU	MK-4827	0.00228312	1.41355	-0.0232509	1
SKMEL30	5-FU	MK-4827	0.0441394	1.70879	-0.0485376	1.24755
SKMES1	5-FU	MK-4827	-0.595943	2.80861	-0.180094	1
SKOV3	5-FU	MK-4827	-0.343472	4.73067	-0.297057	1
SW620	5-FU	MK-4827	-0.159393	0.966685	-0.0210387	3.34436
SW837	5-FU	MK-4827	-1.43684	1.92708	-0.222825	1
T47D	5-FU	MK-4827	-0.475258	29.959	-0.597676	1
UACC62	5-FU	MK-4827	-0.51096	9.69987	-0.40896	1
UWB1289	5-FU	MK-4827	-0.0661896	2.23972	-0.137906	1.11537
UWB1289BRCA1	5-FU	MK-4827	0.291915	2.58202	-0.0732949	1
VCAP	5-FU	MK-4827	0.5666	2.64136	-0.217789	1.01414
ZR751	5-FU	MK-4827	-0.330523	2.5601	-0.268797	1
A2058	5-FU	MK-5108	0.455798	0.740529	0.0765995	1.85607
A2780	5-FU	MK-5108	0.157389	0.809177	-0.00913403	7.22112
A375	5-FU	MK-5108	0.148211	2.21865	-0.159568	1.05182
A427	5-FU	MK-5108	0.190095	1.02096	-0.00320822	4.55888
CAOV3	5-FU	MK-5108	-0.205634	1.26369	0.00415464	1.69331
COLO320DM	5-FU	MK-5108	-0.34882	0.932997	-0.0603825	3.85388
DLD1	5-FU	MK-5108	-0.0674152	0.954212	-0.0021174	1.54466
EFM192B	5-FU	MK-5108	0.274196	1.55409	-0.0804616	1.16358
ES2	5-FU	MK-5108	-0.198646	1.58776	0.0354547	1.04828
HCT116	5-FU	MK-5108	-0.154432	0.660604	0.0429073	2.86313
HT144	5-FU	MK-5108	0.0571719	3.51223	-0.139029	1
HT29	5-FU	MK-5108	0.331357	0.933237	0.0448331	2.04033
KPL1	5-FU	MK-5108	-0.0653645	5.98017	-0.28351	1
LNCAP	5-FU	MK-5108	-0.681811	1.23113	-0.118479	2.38293
LOVO	5-FU	MK-5108	-0.49709	1.03363	-0.029206	2.80302
MDAMB436	5-FU	MK-5108	-0.229271	2.98267	-0.107958	1
MSTO	5-FU	MK-5108	-1.99883	2.51494	-0.302662	1.37244
NCIH1650	5-FU	MK-5108	-0.0319746	2.8902	-0.0853115	1
NCIH2122	5-FU	MK-5108	-0.221981	0.839338	-0.0365869	11.0457
NCIH23	5-FU	MK-5108	-0.248995	1.09777	-0.0747018	3.11741
NCIH460	5-FU	MK-5108	-0.600353	1.25501	-0.0642874	3.46362
NCIH520	5-FU	MK-5108	0.0347708	0.86746	-0.040487	4.63254
OCUBM	5-FU	MK-5108	-0.0517416	1.26766	-0.0913374	2.50596
OV90	5-FU	MK-5108	-0.39762	133.585	-0.618784	1
OVCAR3	5-FU	MK-5108	-0.111772	1.70737	-0.137355	1.28917
PA1	5-FU	MK-5108	0.455557	0.763729	0.0309291	11.5121
RKO	5-FU	MK-5108	-0.195766	4.45428	-0.348426	1.10464
RPMI7951	5-FU	MK-5108	-0.11395	1.11591	-0.0354888	1.54835
SKMEL30	5-FU	MK-5108	0.61291	2.14255	-0.165843	1.32874
SKMES1	5-FU	MK-5108	-0.624233	2.16956	-0.154782	1.95274
SKOV3	5-FU	MK-5108	0.228731	3.47037	-0.152309	1
SW620	5-FU	MK-5108	-0.0556651	0.997694	0.0058584	1.47306
SW837	5-FU	MK-5108	-0.856536	3.87606	-0.305216	1.1307
T47D	5-FU	MK-5108	-0.407892	19.4012	-0.55434	1
UACC62	5-FU	MK-5108	0.555264	3.02238	-0.134893	1
UWB1289	5-FU	MK-5108	0.0863027	1.59905	-0.112955	1.58987
UWB1289BRCA1	5-FU	MK-5108	0.461649	1.50813	-0.074526	1
VCAP	5-FU	MK-5108	0.107187	2.16503	-0.194257	1.21382
ZR751	5-FU	MK-5108	-0.439033	4.43042	-0.250797	1
A2058	5-FU	MK-8669	2.47456	1.19546	-0.0387929	1.79345
A2780	5-FU	MK-8669	-0.047745	0.561289	-0.0254656	14.5882
A375	5-FU	MK-8669	0.495187	1.28758	0.0517055	1.10183
A427	5-FU	MK-8669	0.439863	1.98672	-0.188985	2.04382
CAOV3	5-FU	MK-8669	-0.118039	2.2273	-0.132988	1
COLO320DM	5-FU	MK-8669	1.36333	1.76792	-0.21888	2.47159
DLD1	5-FU	MK-8669	2.41749	0.719271	0.0125869	2.38742
EFM192B	5-FU	MK-8669	0.865953	0.904198	-0.058306	1.97699
ES2	5-FU	MK-8669	0.962958	1.04211	-0.0448271	1.33643
HCT116	5-FU	MK-8669	1.81809	1538.07	-0.468914	1.61197
HT144	5-FU	MK-8669	-0.0613619	4.40939	-0.245501	1
HT29	5-FU	MK-8669	0.38687	1.15972	-0.0544148	2.10348
KPL1	5-FU	MK-8669	0.0962839	1.81681	-0.129486	1.4741
LNCAP	5-FU	MK-8669	-0.010325	0.898101	-0.0255853	4.86932
LOVO	5-FU	MK-8669	-0.104629	1.34152	-0.10012	1.84522
MDAMB436	5-FU	MK-8669	1.15926	2.8162	-0.195793	1
MSTO	5-FU	MK-8669	-1.54285	2.18849	-0.258188	1
NCIH1650	5-FU	MK-8669	1.00304	5.89014	-0.24148	1
NCIH2122	5-FU	MK-8669	1.60632	0.837077	-0.00402096	4.89485
NCIH23	5-FU	MK-8669	0.875034	0.925373	-0.074322	2.4286
NCIH460	5-FU	MK-8669	1.73805	0.935761	0.0111997	2.11077
NCIH520	5-FU	MK-8669	-0.323819	0.82662	-0.0555271	4.66107
OCUBM	5-FU	MK-8669	0.567896	0.66463	-0.0448829	3.32135
OV90	5-FU	MK-8669	-0.758008	2.95956	-0.295924	1.51755
OVCAR3	5-FU	MK-8669	-0.150092	4.42329	-0.260127	1
PA1	5-FU	MK-8669	0.651581	1.02525	-0.0945069	3.24708
RKO	5-FU	MK-8669	0.750322	1.11562	-0.123183	2.50129
RPMI7951	5-FU	MK-8669	2.72423	1.00078	-0.0804842	1.77639
SKMEL30	5-FU	MK-8669	1.57423	2.79016	-0.187019	1.17226
SKMES1	5-FU	MK-8669	-0.139685	1.66486	-0.11106	1.22896
SKOV3	5-FU	MK-8669	1.60576	1.59011	-0.100184	1.56806
SW620	5-FU	MK-8669	0.719184	1.7127	-0.142966	1.50568
SW837	5-FU	MK-8669	0.0845469	4.94026	-0.332353	1.44897
T47D	5-FU	MK-8669	0.714875	12.9748	-0.450624	1.02259
UACC62	5-FU	MK-8669	-0.166452	5.10523	-0.260733	1
UWB1289	5-FU	MK-8669	1.06316	0.968342	-0.0781767	1.66114
UWB1289BRCA1	5-FU	MK-8669	1.47788	2.41752	-0.149308	1
VCAP	5-FU	MK-8669	3.09755	8.64969	-0.33631	1
ZR751	5-FU	MK-8669	-0.278761	1.04022	-0.131178	2.47631
A2058	5-FU	MK-8776	1.95538	0.42805	0.0483628	2.21785
A2780	5-FU	MK-8776	-0.247026	0.98918	-0.0148941	3.52043
A375	5-FU	MK-8776	0.550826	0.800936	0.0201115	1.77388
A427	5-FU	MK-8776	0.688341	0.630738	0.00364686	3.90467
CAOV3	5-FU	MK-8776	17.7185	0.176744	0.211217	6.69311
COLO320DM	5-FU	MK-8776	-0.231975	0.636623	-0.00678334	4.33528
DLD1	5-FU	MK-8776	0.174884	0.772634	0.00965853	1.64127
EFM192B	5-FU	MK-8776	-0.14326	1.41189	-0.0998154	2.5279
ES2	5-FU	MK-8776	-0.107973	0.938518	-0.0111819	3.5104
HCT116	5-FU	MK-8776	0.577895	0.88912	0.0703635	1.76646
HT144	5-FU	MK-8776	-0.39502	2.00502	-0.0887365	1
HT29	5-FU	MK-8776	0.10213	0.824724	-0.0266287	2.93542
KPL1	5-FU	MK-8776	-0.336175	4.33532	-0.245676	1
LNCAP	5-FU	MK-8776	-0.461122	0.811755	-0.0216619	2.2666
LOVO	5-FU	MK-8776	-0.457159	1.03174	-0.0517254	5.37139
MDAMB436	5-FU	MK-8776	1.72046	0.44483	0.0156192	6.60201
MSTO	5-FU	MK-8776	-0.585379	1.33581	-0.0565794	4.01648
NCIH1650	5-FU	MK-8776	0.0166981	0.996396	-0.0816893	1.42085
NCIH2122	5-FU	MK-8776	0.0245739	0.796669	-0.0355769	18.8798
NCIH23	5-FU	MK-8776	-0.393497	1.05432	-0.0817077	4.75858
NCIH460	5-FU	MK-8776	4.75863	0.780138	-0.00150954	2.94277
NCIH520	5-FU	MK-8776	0.102138	0.823215	-0.084631	3.10594
OCUBM	5-FU	MK-8776	10.9259	0.875681	-0.0506384	3.5511
OV90	5-FU	MK-8776	-0.159185	3.07469	-0.289779	1.58124
OVCAR3	5-FU	MK-8776	-0.069528	0.808626	-0.0746967	2.96656
PA1	5-FU	MK-8776	-0.131018	1.25823	-0.113877	3.10916
RKO	5-FU	MK-8776	-0.00200853	0.762	-0.0685806	7.97302
RPMI7951	5-FU	MK-8776	-0.0741067	0.805184	-0.00573283	3.97662
SKMEL30	5-FU	MK-8776	-1.999	28.1114	-0.520968	1.00519
SKMES1	5-FU	MK-8776	1.31582	0.36884	0.0214178	13.3205
SKOV3	5-FU	MK-8776	0.42855	0.98713	0.0241686	2.05292
SW620	5-FU	MK-8776	6.11779	0.702642	0.066124	1.43973
SW837	5-FU	MK-8776	-0.983978	1.94251	-0.164774	1.72653
T47D	5-FU	MK-8776	-0.60673	378.438	-0.640629	1
UACC62	5-FU	MK-8776	-0.252987	3.23291	-0.186789	1
UWB1289	5-FU	MK-8776	-0.362323	0.957467	-0.0725428	4.58785
UWB1289BRCA1	5-FU	MK-8776	-0.0200992	0.840823	-0.0600712	4.95917
VCAP	5-FU	MK-8776	0.137482	8.47256	-0.376279	1
ZR751	5-FU	MK-8776	-0.751052	8.19524	-0.360621	1
A2058	5-FU	PD325901	0.250271	1.04318	-0.00581071	1.20464
A2780	5-FU	PD325901	0.48383	0.741495	-0.0106935	5.30128
A375	5-FU	PD325901	-0.753008	0.887748	-0.0296903	3.95854
A427	5-FU	PD325901	0.326555	0.840037	-0.0681479	2.01882
CAOV3	5-FU	PD325901	-0.45728	2.64618	-0.186861	1.43859
COLO320DM	5-FU	PD325901	-0.756056	1.30791	-0.0270285	2.26818
DLD1	5-FU	PD325901	4.22323	0.684254	0.0774654	1.92394
EFM192B	5-FU	PD325901	11.9012	8.35078	-0.342736	1
ES2	5-FU	PD325901	-0.251187	1.00136	-0.0373174	2.58306
HCT116	5-FU	PD325901	0.477241	0.57277	0.0313227	2.47381
HT144	5-FU	PD325901	-0.152344	0.866007	-0.0410602	4.06524
HT29	5-FU	PD325901	-0.460898	1.19722	-0.0635307	8.88295
KPL1	5-FU	PD325901	-1.53096	57.5819	-0.497893	1
LNCAP	5-FU	PD325901	-0.933188	4.61028	-0.327967	1.50897
LOVO	5-FU	PD325901	-0.350728	1.20547	-0.0651468	5.92263
MDAMB436	5-FU	PD325901	-0.148306	4.04359	-0.221195	1
MSTO	5-FU	PD325901	0.584752	1.10867	-0.136678	2.29672
NCIH1650	5-FU	PD325901	-0.326503	5.32683	-0.274122	1
NCIH2122	5-FU	PD325901	-0.481366	1.35733	-0.0761243	5.54184
NCIH23	5-FU	PD325901	-0.0255294	0.609571	-0.086793	2.41807
NCIH460	5-FU	PD325901	0.724481	1.06438	-0.0999035	2.20007
NCIH520	5-FU	PD325901	-0.427002	1.705	-0.204471	1.64044
OCUBM	5-FU	PD325901	2.52422	4.70765	-0.122139	1
OV90	5-FU	PD325901	-0.417	2.10377	-0.264209	2.27326
OVCAR3	5-FU	PD325901	2.33755	2.29045	-0.118405	1.11901
PA1	5-FU	PD325901	0.220199	1.35161	-0.161141	2.8098
RKO	5-FU	PD325901	-0.216987	1.17675	-0.14751	2.15465
RPMI7951	5-FU	PD325901	-0.526041	1.42513	-0.11074	1.71846
SKMEL30	5-FU	PD325901	-0.00652297	24.1666	-0.664768	1
SKMES1	5-FU	PD325901	-0.782217	1.52632	-0.150688	3.75354
SKOV3	5-FU	PD325901	-0.167025	3.93981	-0.0634179	1
SW620	5-FU	PD325901	0.060834	1.15891	-0.0456753	9.28474
SW837	5-FU	PD325901	-0.545562	1.51179	-0.14433	4.24044
T47D	5-FU	PD325901	96.6368	3.27e+24	-0.612012	1
UACC62	5-FU	PD325901	-0.816139	1.26149	-0.129322	4.98719
UWB1289	5-FU	PD325901	1.46012	5.37779	-0.266687	1
UWB1289BRCA1	5-FU	PD325901	4.16958	5.39174	-0.182177	1
VCAP	5-FU	PD325901	-1.999	3.09721	-0.577513	1
ZR751	5-FU	PD325901	-1.00143	3.1564	-0.240966	1
A2058	5-FU	Sorafenib	-0.24277	0.91799	0.104473	1.51071
A2780	5-FU	Sorafenib	-0.230741	1.09886	0.00748162	7.91158
A375	5-FU	Sorafenib	-0.645771	1.04274	0.0595531	1.72577
A427	5-FU	Sorafenib	-0.393441	1.20424	-0.00150373	4.66272
CAOV3	5-FU	Sorafenib	-0.841809	1.0784	5.61e-05	1.4739
COLO320DM	5-FU	Sorafenib	-0.547278	1.10102	-0.0452314	4.64345
DLD1	5-FU	Sorafenib	-0.198314	0.997845	0.0506647	2.90073
EFM192B	5-FU	Sorafenib	-0.464383	1.47308	-0.0942203	1.25173
ES2	5-FU	Sorafenib	-0.339587	1.02734	0.0220621	1.7879
HCT116	5-FU	Sorafenib	-0.362449	1.14245	0.0459923	2.73046
HT144	5-FU	Sorafenib	-0.435299	1.02727	0.0186063	1.7512
HT29	5-FU	Sorafenib	-0.59868	1.24873	-0.0329336	3.12535
KPL1	5-FU	Sorafenib	-0.549673	1.40862	-0.145381	2.1699
LNCAP	5-FU	Sorafenib	-0.814312	1.49657	-0.116228	3.24594
LOVO	5-FU	Sorafenib	-0.827454	1.58903	-0.104824	1.87974
MDAMB436	5-FU	Sorafenib	-0.683564	1.40667	-0.0996356	1.50245
MSTO	5-FU	Sorafenib	-1.999	2.8588	-0.0322385	4.04557
NCIH1650	5-FU	Sorafenib	-0.84524	1.29489	-0.101761	1.55786
NCIH2122	5-FU	Sorafenib	-0.693517	1.52266	-0.0507025	6.54341
NCIH23	5-FU	Sorafenib	-0.623218	1.08765	-0.0297694	2.10673
NCIH460	5-FU	Sorafenib	-0.618048	1.16516	0.00232355	3.01548
NCIH520	5-FU	Sorafenib	-0.372033	1.03652	0.0119787	3.86698
OCUBM	5-FU	Sorafenib	-0.419207	1.09147	-0.056819	2.14661
OV90	5-FU	Sorafenib	-0.222381	1.94839	-0.200808	1.55711
OVCAR3	5-FU	Sorafenib	-0.97675	1.71749	-0.144687	1.26663
PA1	5-FU	Sorafenib	-0.479066	1.3048	0.00317335	6.15573
RKO	5-FU	Sorafenib	-0.601139	1.23894	-0.0457849	2.03982
RPMI7951	5-FU	Sorafenib	-0.623587	1.12656	-0.0309451	1.44155
SKMEL30	5-FU	Sorafenib	0.0131841	0.842536	-0.0375965	2.94023
SKMES1	5-FU	Sorafenib	-0.712348	1.32436	-0.0734889	1.51658
SKOV3	5-FU	Sorafenib	-0.34573	0.762509	0.127326	1.61389
SW620	5-FU	Sorafenib	-0.475399	1.06287	0.0291342	1.75872
SW837	5-FU	Sorafenib	-0.998092	1.56878	-0.144961	1.69112
T47D	5-FU	Sorafenib	-0.697158	4.13477	-0.285238	1.71717
UACC62	5-FU	Sorafenib	-0.576376	1.25349	-0.0710283	1.65763
UWB1289	5-FU	Sorafenib	0.614944	0.96363	-0.0503437	2.85643
UWB1289BRCA1	5-FU	Sorafenib	-0.369402	1.06678	-0.0506575	2.31151
VCAP	5-FU	Sorafenib	-0.495233	1.69588	-0.157405	1.29313
ZR751	5-FU	Sorafenib	-0.65786	1.39548	-0.112357	1.78158
A2058	5-FU	Sunitinib	0.321107	0.766221	0.0938598	1.93033
A2780	5-FU	Sunitinib	0.17044	0.982944	0.0267775	7.2227
A375	5-FU	Sunitinib	0.346042	0.741043	0.108991	2.22659
A427	5-FU	Sunitinib	0.0771974	0.889205	0.049844	4.29701
CAOV3	5-FU	Sunitinib	-0.106076	0.83426	0.0691639	2.36634
COLO320DM	5-FU	Sunitinib	-0.00313192	0.631088	0.0303007	6.73894
DLD1	5-FU	Sunitinib	0.550737	0.69452	0.0715298	2.8862
EFM192B	5-FU	Sunitinib	-0.635016	2.6361	-0.0683468	1
ES2	5-FU	Sunitinib	1.06989	0.714718	0.124683	1.92024
HCT116	5-FU	Sunitinib	-0.114381	0.90832	0.104224	2.95444
HT144	5-FU	Sunitinib	0.0364769	0.767661	0.0117005	1.1966
HT29	5-FU	Sunitinib	-0.111357	0.881591	0.0131771	3.12604
KPL1	5-FU	Sunitinib	0.337794	1.08503	-0.0961263	2.24054
LNCAP	5-FU	Sunitinib	-0.487632	1.30692	-0.0761509	2.25721
LOVO	5-FU	Sunitinib	-0.261186	1.10322	0.00668296	4.07086
MDAMB436	5-FU	Sunitinib	-0.0973935	1.41147	-0.100545	1.49805
MSTO	5-FU	Sunitinib	-0.783703	1.59391	-0.214046	2.34411
NCIH1650	5-FU	Sunitinib	0.174503	1.84054	-0.0726126	1
NCIH2122	5-FU	Sunitinib	-0.367004	1.20319	-0.00954825	5.69852
NCIH23	5-FU	Sunitinib	0.00203804	0.931972	0.00515279	2.33886
NCIH460	5-FU	Sunitinib	0.387949	1.05523	0.057953	2.2603
NCIH520	5-FU	Sunitinib	0.024657	0.870761	0.0592451	3.22008
OCUBM	5-FU	Sunitinib	0.40898	1.82094	-0.127683	1.45648
OV90	5-FU	Sunitinib	0.927048	4.97649	-0.576386	1
OVCAR3	5-FU	Sunitinib	0.836649	2.56969	-0.0386381	1
PA1	5-FU	Sunitinib	0.609906	0.846923	0.104763	4.74486
RKO	5-FU	Sunitinib	-0.204861	0.898922	-0.0228311	2.83577
RPMI7951	5-FU	Sunitinib	-0.188371	1.55474	-0.00552702	1
SKMEL30	5-FU	Sunitinib	-0.231332	1.40054	-0.0268119	1.64858
SKMES1	5-FU	Sunitinib	-0.293221	0.895566	-0.00644293	2.1331
SKOV3	5-FU	Sunitinib	0.508194	0.71908	0.112892	2.06909
SW620	5-FU	Sunitinib	-0.10921	0.985419	0.0479425	3.4525
SW837	5-FU	Sunitinib	-0.879986	1.81719	-0.148237	1.97267
T47D	5-FU	Sunitinib	0.0544356	11.7665	-0.356651	1
UACC62	5-FU	Sunitinib	0.40513	1.82639	-0.0465386	1.1837
UWB1289	5-FU	Sunitinib	1.05377	1.27857	-0.0670478	1.50261
UWB1289BRCA1	5-FU	Sunitinib	1.51373	0.773972	-0.0257856	1.67577
VCAP	5-FU	Sunitinib	1.17598	2.53762	-0.15345	1.04828
ZR751	5-FU	Sunitinib	-0.3166	2.11979	-0.195438	1.00085
A2058	5-FU	Temozolomide	-0.264462	1.5831	-0.0394014	2.99497
A2780	5-FU	Temozolomide	-0.553743	1.09562	-0.0312877	2.64205
A375	5-FU	Temozolomide	-0.626358	1.76042	-0.042615	1.02555
A427	5-FU	Temozolomide	0.258839	0.566256	-0.0292828	2.87806
CAOV3	5-FU	Temozolomide	-0.542515	5.58335	-0.377878	1
COLO320DM	5-FU	Temozolomide	-0.429722	1.27378	-0.166556	2.61061
DLD1	5-FU	Temozolomide	-1.09707	7.38373	-0.347426	1.17533
EFM192B	5-FU	Temozolomide	-0.18706	9.36715	-0.318147	1
ES2	5-FU	Temozolomide	-0.211946	1.02208	-0.048564	3.94111
HCT116	5-FU	Temozolomide	-1.999	3.28794	-0.187008	1.04979
HT144	5-FU	Temozolomide	-0.772639	4.39312	-0.266727	1
HT29	5-FU	Temozolomide	-1.999	9.03237	-0.366969	1.21125
KPL1	5-FU	Temozolomide	-1.52207	6.87231	-0.244129	1
LNCAP	5-FU	Temozolomide	-1.02643	1.6411	-0.0647966	1.39362
LOVO	5-FU	Temozolomide	-1.999	2.95069	-0.221191	1.14415
MDAMB436	5-FU	Temozolomide	0.148284	6.07396	-0.220001	1
MSTO	5-FU	Temozolomide	-0.644787	1.20843	-0.0457157	3.21486
NCIH1650	5-FU	Temozolomide	0.285444	7.2152	-0.288717	1
NCIH2122	5-FU	Temozolomide	-0.813904	1.01231	-0.0654677	4.3108
NCIH23	5-FU	Temozolomide	-0.858304	1.63514	-0.10376	1.28342
NCIH460	5-FU	Temozolomide	-0.762585	1.26847	-0.0740665	1.82036
NCIH520	5-FU	Temozolomide	-0.575789	1.77818	-0.0153439	1.68151
OCUBM	5-FU	Temozolomide	-1.999	8.89979	-0.211013	1
OV90	5-FU	Temozolomide	-0.445328	32.3729	-0.530579	1
OVCAR3	5-FU	Temozolomide	-1.999	36.6206	-0.410835	1
PA1	5-FU	Temozolomide	-0.220056	1.09285	-0.000229671	3.73647
RKO	5-FU	Temozolomide	-0.912774	3.73	-0.245378	1
RPMI7951	5-FU	Temozolomide	0.0696162	1.91	-0.0785278	1.03779
SKMEL30	5-FU	Temozolomide	-1.62218	0.649436	-0.571788	1
SKMES1	5-FU	Temozolomide	-0.905027	2.23137	-0.240108	1
SKOV3	5-FU	Temozolomide	-1.999	20.619	-0.413578	1
SW620	5-FU	Temozolomide	-0.478621	1.17818	-0.0556616	5.19984
SW837	5-FU	Temozolomide	-1.999	7.01722	-0.230728	1
T47D	5-FU	Temozolomide	-0.82638	34.0375	-0.487327	1
UACC62	5-FU	Temozolomide	-0.821979	5.4972	-0.236134	1
UWB1289	5-FU	Temozolomide	-0.120723	10.6963	-0.249442	1
UWB1289BRCA1	5-FU	Temozolomide	-0.108636	4.84433	-0.155843	1
VCAP	5-FU	Temozolomide	-0.641064	3.48913	-0.313003	1
ZR751	5-FU	Temozolomide	-1.999	6.1408	-0.366436	1
A2058	5-FU	Zolinza	-0.0851374	0.964863	0.028215	2.05937
A2780	5-FU	Zolinza	-0.298129	0.940928	0.0124701	5.11898
A375	5-FU	Zolinza	-0.151112	1.18075	0.0580749	1.65022
A427	5-FU	Zolinza	-0.860435	2.12243	-0.105976	4.06462
CAOV3	5-FU	Zolinza	0.00293666	1.66669	-0.0459211	1.0445
COLO320DM	5-FU	Zolinza	-0.319671	0.778161	0.0010813	5.88714
DLD1	5-FU	Zolinza	0.018519	0.797545	0.0215286	2.63952
EFM192B	5-FU	Zolinza	-0.00538415	1.15708	-0.0485528	1.64972
ES2	5-FU	Zolinza	-0.212968	0.980946	0.0130929	2.19266
HCT116	5-FU	Zolinza	-0.313133	1.01927	0.0218851	2.79231
HT144	5-FU	Zolinza	-0.341815	1.15825	-0.0230673	1.63836
HT29	5-FU	Zolinza	-0.35178	1.05865	-0.0035965	3.54133
KPL1	5-FU	Zolinza	-0.256068	2.01372	-0.165584	1.60461
LNCAP	5-FU	Zolinza	-0.146435	0.696722	0.0195636	3.28388
LOVO	5-FU	Zolinza	-0.591623	1.38768	-0.0376148	2.95412
MDAMB436	5-FU	Zolinza	-0.0795624	1.67822	-0.100154	1.48733
MSTO	5-FU	Zolinza	-1.05769	1.56253	-0.0649964	6.1969
NCIH1650	5-FU	Zolinza	-0.0918853	1.71371	-0.0755117	1.12116
NCIH2122	5-FU	Zolinza	0.626752	0.619441	-0.00658218	16.0682
NCIH23	5-FU	Zolinza	-0.356839	0.946628	-0.0309403	2.43245
NCIH460	5-FU	Zolinza	0.423607	0.779191	0.0143843	3.89084
NCIH520	5-FU	Zolinza	-0.496528	1.22195	-0.0339686	3.14931
OCUBM	5-FU	Zolinza	-0.355468	1.2833	-0.0665424	2.69628
OV90	5-FU	Zolinza	-0.120439	3.16626	-0.30022	1.15797
OVCAR3	5-FU	Zolinza	-0.367836	1.12364	-0.0389266	1.78561
PA1	5-FU	Zolinza	-0.431306	1.28385	0.0133942	7.96985
RKO	5-FU	Zolinza	0.0793354	0.935096	-0.0411234	3.49132
RPMI7951	5-FU	Zolinza	-0.229523	1.00409	-0.0120553	1.73848
SKMEL30	5-FU	Zolinza	0.0965098	1.35232	-0.0341205	2.04794
SKMES1	5-FU	Zolinza	-0.133027	0.898692	-0.030046	2.32351
SKOV3	5-FU	Zolinza	0.118684	0.931019	0.0288981	1.57227
SW620	5-FU	Zolinza	-0.346775	1.10275	0.00797183	1.84722
SW837	5-FU	Zolinza	-0.514468	1.24984	-0.0596052	2.41817
T47D	5-FU	Zolinza	-0.395828	5.54233	-0.320934	1.47677
UACC62	5-FU	Zolinza	-0.10354	1.28142	-0.0693048	1.95032
UWB1289	5-FU	Zolinza	-0.0112861	1.24974	-0.0932708	1.76795
UWB1289BRCA1	5-FU	Zolinza	-0.113302	0.982861	-0.0390414	1.53545
VCAP	5-FU	Zolinza	1.73522	1.62653	-0.125709	1.72794
ZR751	5-FU	Zolinza	-0.617258	1.3628	-0.0731267	1.6589
A2058	ABT-888	BEZ-235	2.04244	0.598057	-0.0199006	4.22616
A2780	ABT-888	BEZ-235	1.26664	0.505354	0.10004	6.80885
A375	ABT-888	BEZ-235	-0.15204	2.16754	-0.228224	3.05788
A427	ABT-888	BEZ-235	0.373551	0.758177	0.0329149	2.3972
CAOV3	ABT-888	BEZ-235	1.96943	2.92331	-0.248494	2.75257
COLO320DM	ABT-888	BEZ-235	-1.47596	0.641436	0.040664	2.56999
DLD1	ABT-888	BEZ-235	-0.33362	0.771393	0.0342149	3.59328
EFM192B	ABT-888	BEZ-235	0.136595	333.002	-0.270706	3.45815
ES2	ABT-888	BEZ-235	-1.99193	1.52312	-0.252063	2.35702
HCT116	ABT-888	BEZ-235	4.89706	0.679627	0.0739392	1.71965
HT144	ABT-888	BEZ-235	-0.0787889	8.60918	-0.313448	2.3473
HT29	ABT-888	BEZ-235	-1.46208	0.756117	0.0618747	2.4694
KPL1	ABT-888	BEZ-235	1.82426	0.790736	-0.0985787	5.15923
LNCAP	ABT-888	BEZ-235	-1.999	0.468079	0.0918214	5.21596
LOVO	ABT-888	BEZ-235	-1.999	6.8225e+06	-0.15644	6.58644
MDAMB436	ABT-888	BEZ-235	3.17865	0.644258	0.0583565	2.87369
MSTO	ABT-888	BEZ-235	3.91627	314.005	-0.189713	3.90586
NCIH1650	ABT-888	BEZ-235	-0.1587	0.995179	0.013972	2.12552
NCIH2122	ABT-888	BEZ-235	0.144885	0.958372	-0.111235	3.12402
NCIH23	ABT-888	BEZ-235	-0.316181	1.35601	-0.028403	2.92249
NCIH460	ABT-888	BEZ-235	2.20551	12169	-0.493772	1.55195
NCIH520	ABT-888	BEZ-235	-1.12697	0.629906	-0.0562543	4.81297
OCUBM	ABT-888	BEZ-235	-1.18128	1.03175	-0.124564	4.61326
OV90	ABT-888	BEZ-235	-0.497904	0.871946	0.0259732	3.34951
OVCAR3	ABT-888	BEZ-235	0.359263	1.00381	-0.117935	2.93929
PA1	ABT-888	BEZ-235	0.347416	0.446104	-0.133651	3.58172
RKO	ABT-888	BEZ-235	-0.194525	209.326	-0.318968	2.8073
RPMI7951	ABT-888	BEZ-235	0.634629	0.597273	0.0188641	4.13849
SKMEL30	ABT-888	BEZ-235	1.47189	0.508939	0.0929009	2.53614
SKMES1	ABT-888	BEZ-235	-0.0332835	0.505268	0.0725432	2.6675
SKOV3	ABT-888	BEZ-235	-1.54712	0.639212	0.0652697	3.71908
SW620	ABT-888	BEZ-235	-1.81246	1.42564	-0.109726	2.35024
SW837	ABT-888	BEZ-235	-1.999	1.68337	-0.237744	1.89185
T47D	ABT-888	BEZ-235	2.3196	1.59005	-0.18759	3.62957
UACC62	ABT-888	BEZ-235	-0.575547	1.22461	-0.176941	2.37926
UWB1289	ABT-888	BEZ-235	1.29666	11.9635	-0.24025	3.63972
UWB1289BRCA1	ABT-888	BEZ-235	1.297	0.737107	-0.0277724	3.40246
VCAP	ABT-888	BEZ-235	-1.3644	1.08529	0.0447073	1.40525
ZR751	ABT-888	BEZ-235	-1.999	0.585293	-0.107211	4.08248
A2058	ABT-888	Dinaciclib	0.479546	1.14233	-0.0720745	2.11572
A2780	ABT-888	Dinaciclib	-0.597344	0.895424	0.0383793	2.98155
A375	ABT-888	Dinaciclib	1.89275	3.89475	-0.324464	2.12549
A427	ABT-888	Dinaciclib	-0.970552	1.03238	0.0177232	2.67335
CAOV3	ABT-888	Dinaciclib	-0.593988	2.54593	-0.293015	2.55384
COLO320DM	ABT-888	Dinaciclib	0.0380806	1.36909	-0.0233157	1.56518
DLD1	ABT-888	Dinaciclib	0.418758	1.14228	0.0197938	1.7583
EFM192B	ABT-888	Dinaciclib	0.514241	648.149	-0.370061	2.00133
ES2	ABT-888	Dinaciclib	0.0282862	2.00423	-0.268291	2.16301
HCT116	ABT-888	Dinaciclib	1.06768	1.03678	0.010309	2.37452
HT144	ABT-888	Dinaciclib	-0.247217	10.1141	-0.359801	1.81085
HT29	ABT-888	Dinaciclib	-0.349026	1.05514	-0.00189456	2.37118
KPL1	ABT-888	Dinaciclib	0.0215422	1.25005	-0.16768	3.17586
LNCAP	ABT-888	Dinaciclib	-1.999	0.627199	0.112358	2.09456
LOVO	ABT-888	Dinaciclib	-0.708031	3.23314e+07	-0.296576	2.35734
MDAMB436	ABT-888	Dinaciclib	-0.394839	1.04279	-0.00755853	2.41788
NCIH1650	ABT-888	Dinaciclib	0.71038	0.878346	0.0316996	1.87873
NCIH2122	ABT-888	Dinaciclib	0.26409	1.10448	-0.108363	2.49309
NCIH23	ABT-888	Dinaciclib	-0.711978	1.09371	0.00728832	2.47307
NCIH460	ABT-888	Dinaciclib	3.7727	11448.4	-0.494609	1.69109
NCIH520	ABT-888	Dinaciclib	-0.847395	1.52432	-0.176911	2.23834
OCUBM	ABT-888	Dinaciclib	0.41114	2.17066	-0.253179	2.21269
OV90	ABT-888	Dinaciclib	3.3462	1.1237	-0.0326098	1.98832
OVCAR3	ABT-888	Dinaciclib	0.276443	1.37439	-0.144881	1.98128
PA1	ABT-888	Dinaciclib	-0.854385	0.850582	-0.166873	2.73149
RKO	ABT-888	Dinaciclib	0.204151	289.695	-0.346248	1.85323
RPMI7951	ABT-888	Dinaciclib	0.049864	0.941969	-0.0341237	2.38633
SKMEL30	ABT-888	Dinaciclib	-1.7096	0.862581	0.0215593	2.47353
SKMES1	ABT-888	Dinaciclib	0.90187	0.985462	0.0630821	1.72425
SKOV3	ABT-888	Dinaciclib	-0.039836	1.00594	0.0153629	1.6303
SW620	ABT-888	Dinaciclib	-0.625213	1.33968	-0.136844	2.47302
SW837	ABT-888	Dinaciclib	-0.223657	2.58974	-0.316232	1.59368
T47D	ABT-888	Dinaciclib	-1.999	4.69718	-0.411338	1.19643
UACC62	ABT-888	Dinaciclib	0.316137	1.94289	-0.254198	1.73643
UWB1289	ABT-888	Dinaciclib	-0.433963	12.6711	-0.278689	2.61708
UWB1289BRCA1	ABT-888	Dinaciclib	-0.583906	1.15681	-0.120708	2.47309
VCAP	ABT-888	Dinaciclib	1.60843	0.977809	0.0346242	1.92538
ZR751	ABT-888	Dinaciclib	-0.217105	1.97774	-0.227254	1.54596
A2058	ABT-888	geldanamycin	2.10954	0.455117	0.00889059	5.59911
A2780	ABT-888	geldanamycin	-0.23332	0.901873	0.032381	5.38459
A375	ABT-888	geldanamycin	1.11699	4.68635	-0.348453	1.97761
A427	ABT-888	geldanamycin	-0.400951	0.943751	0.0151234	2.9221
CAOV3	ABT-888	geldanamycin	0.321092	2.65074	-0.268449	3.1836
COLO320DM	ABT-888	geldanamycin	-1.999	1.96336	-0.0775405	1
DLD1	ABT-888	geldanamycin	-0.613817	1.36623	-0.0282127	2.09769
EFM192B	ABT-888	geldanamycin	-0.0609073	750.629	-0.376281	3.73168
ES2	ABT-888	geldanamycin	2.33542	4.41975	-0.372828	1.0317
HCT116	ABT-888	geldanamycin	1.53395	0.615541	0.0734216	2.26823
HT144	ABT-888	geldanamycin	-0.323301	4.32686	-0.269518	3.41187
HT29	ABT-888	geldanamycin	-1.75723	1.3407	-0.0688003	6.89436
KPL1	ABT-888	geldanamycin	0.0663975	1.31363	-0.177335	3.63322
LNCAP	ABT-888	geldanamycin	11.7951	0.549224	0.0930673	2.91929
LOVO	ABT-888	geldanamycin	1.10081	8.47102e+07	-0.365842	1.42015
MDAMB436	ABT-888	geldanamycin	0.985369	1.0772	0.0321089	2.64619
MSTO	ABT-888	geldanamycin	2.98827	730.637	-0.306737	2.58512
NCIH1650	ABT-888	geldanamycin	-0.588886	0.843516	0.00664214	3.77801
NCIH2122	ABT-888	geldanamycin	-0.962219	0.872338	-0.0827743	4.97796
NCIH23	ABT-888	geldanamycin	-1.24755	1.09845	-0.0580921	4.75485
NCIH460	ABT-888	geldanamycin	-0.807984	6150.66	-0.365917	2.69004
NCIH520	ABT-888	geldanamycin	-1.14727	1.49948	-0.210665	2.61948
OCUBM	ABT-888	geldanamycin	3.12618	3.9621	-0.325397	1.25166
OV90	ABT-888	geldanamycin	-1.10446	0.843831	-0.0332022	4.64636
OVCAR3	ABT-888	geldanamycin	-1.06759	1.51792	-0.190412	2.26509
PA1	ABT-888	geldanamycin	0.0826021	2.59768	-0.449005	1
RKO	ABT-888	geldanamycin	1.57448	167.227	-0.246715	2.78281
RPMI7951	ABT-888	geldanamycin	-0.72838	0.958045	-0.0363269	5.39326
SKMEL30	ABT-888	geldanamycin	15.2791	0.753904	0.0789602	1.96631
SKMES1	ABT-888	geldanamycin	-0.572505	0.699467	0.0555323	3.79981
SKOV3	ABT-888	geldanamycin	-0.668906	0.819338	-0.0265005	2.72237
SW620	ABT-888	geldanamycin	-0.885392	1.13763	-0.118191	3.76443
SW837	ABT-888	geldanamycin	2.80852	1.24313	-0.213667	3.44479
T47D	ABT-888	geldanamycin	-0.674507	8.71495	-0.604983	1
UACC62	ABT-888	geldanamycin	-0.344729	1.68541	-0.219797	2.60456
UWB1289	ABT-888	geldanamycin	0.449574	41.5601	-0.424768	1.32721
UWB1289BRCA1	ABT-888	geldanamycin	-0.982705	2.42616	-0.241129	1.20878
VCAP	ABT-888	geldanamycin	4.8669	1.40666	0.0399894	1.07527
ZR751	ABT-888	geldanamycin	-1.31289	1.67089	-0.192787	5.30883
A2058	ABT-888	MK-8669	11.0265	4.05858	-0.192768	1
A427	ABT-888	MK-8669	-0.6735	7.08864	-0.282432	1
CAOV3	ABT-888	MK-8669	-0.630211	19.5825	-0.468836	1
COLO320DM	ABT-888	MK-8669	-1.999	21.3493	-0.480459	1
DLD1	ABT-888	MK-8669	0.562101	4.12786	-0.0472878	1
EFM192B	ABT-888	MK-8669	-0.844282	1324.4	-0.433379	1.41935
ES2	ABT-888	MK-8669	0.972806	12.4336	-0.447512	1
HCT116	ABT-888	MK-8669	1.38818	9935.13	-0.670238	1
HT144	ABT-888	MK-8669	-1.999	79.5593	-0.64058	1
HT29	ABT-888	MK-8669	-0.340258	5.12084	-0.0898686	1
KPL1	ABT-888	MK-8669	8.08241	1.68733	-0.148467	1.57178
LNCAP	ABT-888	MK-8669	-1.999	2.28527	-0.0505846	1.88982
LOVO	ABT-888	MK-8669	-1.999	1.10443e+08	-0.426404	1.12509
MDAMB436	ABT-888	MK-8669	-0.2153	5.84453	-0.119708	1
MSTO	ABT-888	MK-8669	100	455.68	-0.235899	2.88863
NCIH1650	ABT-888	MK-8669	-1.999	11.0599	-0.240648	1
NCIH2122	ABT-888	MK-8669	3.23474	3.83099	-0.199697	1
NCIH23	ABT-888	MK-8669	-0.867483	4.33405	-0.086137	1
NCIH460	ABT-888	MK-8669	-0.174059	26804.3	-0.685329	1
NCIH520	ABT-888	MK-8669	-0.697781	2.0632	-0.207383	1.73835
OCUBM	ABT-888	MK-8669	-1.28969	2.70213	-0.286776	2.02161
OV90	ABT-888	MK-8669	-0.743969	1.88468	-0.0587301	1.38497
OVCAR3	ABT-888	MK-8669	0.321444	5.92715	-0.373459	1
PA1	ABT-888	MK-8669	-1.999	7.00632	-0.505704	1
RKO	ABT-888	MK-8669	-1.999	1582	-0.559249	1
RPMI7951	ABT-888	MK-8669	-1.999	4.97976	-0.11276	1
SKMEL30	ABT-888	MK-8669	-1.999	9.42718	-0.292361	1
SKMES1	ABT-888	MK-8669	-0.851118	3.03816	-0.0213999	1
SKOV3	ABT-888	MK-8669	-1.999	5.18142	-0.15474	1
SW620	ABT-888	MK-8669	-1.999	14.5485	-0.40016	1
SW837	ABT-888	MK-8669	-1.999	26.1142	-0.675878	1
T47D	ABT-888	MK-8669	0.292383	65.0899	-0.434372	1
UACC62	ABT-888	MK-8669	-1.97265	13.4865	-0.46696	1
UWB1289	ABT-888	MK-8669	0.233051	44.9055	-0.375066	1
UWB1289BRCA1	ABT-888	MK-8669	0.142347	8.05575	-0.282265	1
VCAP	ABT-888	MK-8669	-1.999	9.89218	-0.201482	1
ZR751	ABT-888	MK-8669	-1.999	2.08213	-0.252453	1.69031
A2058	ABT-888	MK-8776	0.820723	1.96521	-0.110958	1
A2780	ABT-888	MK-8776	4.54571	1.49676	0.0871998	1.08015
A375	ABT-888	MK-8776	0.378765	19.5552	-0.505613	1
A427	ABT-888	MK-8776	-0.836999	1.76564	-0.0603507	1.30602
CAOV3	ABT-888	MK-8776	-0.510124	5.26212	-0.341906	1
COLO320DM	ABT-888	MK-8776	0.465123	1.19915	0.000212186	1.55754
DLD1	ABT-888	MK-8776	-1.11752	4.80562	0.00329463	1
EFM192B	ABT-888	MK-8776	-0.786613	2085.99	-0.455896	1
ES2	ABT-888	MK-8776	-1.01961	2.03506	-0.31767	2.35781
HCT116	ABT-888	MK-8776	2.82155	2.83206	0.0532311	1
HT144	ABT-888	MK-8776	-1.999	64.3549	-0.692277	1
HT29	ABT-888	MK-8776	-0.94403	2.08168	-0.0696423	1.04513
KPL1	ABT-888	MK-8776	5.85008	8.31993	-0.316907	1
LNCAP	ABT-888	MK-8776	-1.999	7.3713	-0.236105	1
LOVO	ABT-888	MK-8776	-0.652606	1.52888e+07	-0.251091	3.77804
MDAMB436	ABT-888	MK-8776	0.238784	1.21812	0.00294436	2.11754
MSTO	ABT-888	MK-8776	-1.999	606.916	-0.357788	2.58803
NCIH1650	ABT-888	MK-8776	-1.20939	1.87532	-0.046668	1
NCIH2122	ABT-888	MK-8776	-0.759733	1.43596	-0.181575	2.93698
NCIH23	ABT-888	MK-8776	-0.743575	1.3764	-0.0855598	2.68518
NCIH460	ABT-888	MK-8776	-1.999	58790.8	-0.685265	1
NCIH520	ABT-888	MK-8776	-1.999	4.61907	-0.397496	1
OCUBM	ABT-888	MK-8776	5.78075	11.524	-0.404412	1
OV90	ABT-888	MK-8776	-0.345603	1.41702	-0.0172485	1.46548
OVCAR3	ABT-888	MK-8776	-0.518236	1.77121	-0.206133	2.12244
PA1	ABT-888	MK-8776	0.450821	2.62252	-0.420909	1
RKO	ABT-888	MK-8776	-0.820628	251.54	-0.375153	2.42447
RPMI7951	ABT-888	MK-8776	-0.320445	1.03986	-0.0726068	2.82439
SKMEL30	ABT-888	MK-8776	-1.999	1.66913	-0.0400832	2.67662
SKMES1	ABT-888	MK-8776	-1.02767	0.876872	-0.0136876	4.11541
SKOV3	ABT-888	MK-8776	-0.236268	1.03992	-0.003275	1.68182
SW620	ABT-888	MK-8776	20.7336	2.67778	-0.260379	1
SW837	ABT-888	MK-8776	-1.999	34.2072	-0.660899	1.00276
T47D	ABT-888	MK-8776	46.8346	166.139	-0.714254	1
UACC62	ABT-888	MK-8776	-1.85089	11.7145	-0.399816	1
UWB1289	ABT-888	MK-8776	-0.827117	9.00949	-0.29539	3.74233
UWB1289BRCA1	ABT-888	MK-8776	-1.03614	1.23421	-0.178968	3.78148
VCAP	ABT-888	MK-8776	-1.999	9.51851	-0.236236	1
ZR751	ABT-888	MK-8776	-1.80113	18.6185	-0.538089	1
A2058	ABT-888	Oxaliplatin	0.0281637	2.21208	-0.156542	1.06215
A2780	ABT-888	Oxaliplatin	-0.439117	1.12208	-0.0259558	3.33155
A375	ABT-888	Oxaliplatin	-0.584057	10.5227	-0.537908	1.0004
A427	ABT-888	Oxaliplatin	-0.929537	1.78787	-0.0439628	1.31041
CAOV3	ABT-888	Oxaliplatin	-0.744909	6.43069	-0.411585	1.15328
COLO320DM	ABT-888	Oxaliplatin	0.607139	1.85146	-0.0267336	1.08769
DLD1	ABT-888	Oxaliplatin	-1.76448	1.73119	-0.0750693	1
EFM192B	ABT-888	Oxaliplatin	-0.399675	591.719	-0.381019	2.00176
ES2	ABT-888	Oxaliplatin	-1.999	5.09749	-0.502751	1.0015
HCT116	ABT-888	Oxaliplatin	0.330925	0.773483	0.0718977	1.65871
HT144	ABT-888	Oxaliplatin	-1.999	30.4107	-0.60963	1
HT29	ABT-888	Oxaliplatin	-0.764358	1.5843	-0.0846235	1.8127
KPL1	ABT-888	Oxaliplatin	0.66976	4.65197	-0.30729	1
LNCAP	ABT-888	Oxaliplatin	10.967	21.048	-0.137084	1
LOVO	ABT-888	Oxaliplatin	-1.85794	3.09465e+07	-0.390638	2.20222
MDAMB436	ABT-888	Oxaliplatin	-0.725857	1.64977	-0.0639604	1.83617
MSTO	ABT-888	Oxaliplatin	-0.282792	1038.04	-0.332553	1.93765
NCIH1650	ABT-888	Oxaliplatin	-1.24385	2.58548	-0.0853816	1
NCIH2122	ABT-888	Oxaliplatin	-0.581799	2.41802	-0.23663	1.49098
NCIH23	ABT-888	Oxaliplatin	-1.17758	2.34465	-0.136322	1.36607
NCIH460	ABT-888	Oxaliplatin	-1.9482	7918.95	-0.497949	1.75954
NCIH520	ABT-888	Oxaliplatin	-1.01917	2.1933	-0.296599	1.44756
OCUBM	ABT-888	Oxaliplatin	0.988493	5.03168	-0.351034	1.29518
OV90	ABT-888	Oxaliplatin	-1.999	2.07968	-0.123567	1
OVCAR3	ABT-888	Oxaliplatin	-0.564883	9.80649	-0.347703	1
PA1	ABT-888	Oxaliplatin	-0.873772	1.4869	-0.211265	3.26744
RKO	ABT-888	Oxaliplatin	-0.850513	722.709	-0.527641	1.39927
RPMI7951	ABT-888	Oxaliplatin	-1.86373	2.50801	-0.196709	1.02934
SKMEL30	ABT-888	Oxaliplatin	-0.730054	1.07517	-0.0266453	1.68235
SKMES1	ABT-888	Oxaliplatin	-1.999	0.889563	-0.0792385	1
SKOV3	ABT-888	Oxaliplatin	-1.999	1.25882	-0.0164953	1
SW620	ABT-888	Oxaliplatin	0.00465261	1.33572	-0.172734	2.194
SW837	ABT-888	Oxaliplatin	-1.999	3.05416	-0.348577	1.7198
T47D	ABT-888	Oxaliplatin	-0.86989	7.3523	-0.480238	1
UACC62	ABT-888	Oxaliplatin	-1.999	3.35492	-0.385822	1.31374
UWB1289	ABT-888	Oxaliplatin	-0.774439	60.9266	-0.416831	1.07776
UWB1289BRCA1	ABT-888	Oxaliplatin	-0.756535	2.2573	-0.194324	1.20391
VCAP	ABT-888	Oxaliplatin	1.5297	2.32398	-0.0888046	1
ZR751	ABT-888	Oxaliplatin	-0.926198	3.13295	-0.312802	1.00458
A2058	ABT-888	SN-38	6.72094	0.818827	0.059162	2.149
A2780	ABT-888	SN-38	1.66597	0.696698	0.11962	3.30659
A375	ABT-888	SN-38	9.0115	6.28746	-0.326262	1.28174
A427	ABT-888	SN-38	0.486688	0.96382	0.051573	2.02317
CAOV3	ABT-888	SN-38	2.67324	2.92793	-0.241267	2.14346
COLO320DM	ABT-888	SN-38	1.44658	4.32786	-0.190041	1
DLD1	ABT-888	SN-38	5.5921	2.09818	-0.00215593	1
EFM192B	ABT-888	SN-38	8.23707	1503.49	-0.441176	1.21143
ES2	ABT-888	SN-38	11.8223	3.38634	-0.351478	1.37326
HCT116	ABT-888	SN-38	3.34164	0.630779	0.157096	1.26451
HT144	ABT-888	SN-38	0.766899	80.6692	-0.46491	1
HT29	ABT-888	SN-38	5.44069	1.35181	0.0320496	1.20401
KPL1	ABT-888	SN-38	0.0818335	9.9344	-0.389153	1
LNCAP	ABT-888	SN-38	44.4299	1.95032	-0.0271911	1.33942
LOVO	ABT-888	SN-38	-0.771496	1.36348e+08	-0.468052	1
MDAMB436	ABT-888	SN-38	2.23156	1.07742	0.0731467	1.89484
MSTO	ABT-888	SN-38	0.323168	1096.39	-0.365466	1.86377
NCIH1650	ABT-888	SN-38	1.14168	4.08446	-0.173488	1
NCIH2122	ABT-888	SN-38	1.1724	1.09545	-0.113859	2.51318
NCIH23	ABT-888	SN-38	3.09373	1.12511	0.0636138	1.18963
NCIH460	ABT-888	SN-38	4.87634	14152.3	-0.448154	1.16754
NCIH520	ABT-888	SN-38	1.37387	1.81017	-0.188584	1.46469
OCUBM	ABT-888	SN-38	1.99208	2.50468	-0.240142	2.27181
OV90	ABT-888	SN-38	8.29799	1.16003	0.103385	1.43383
OVCAR3	ABT-888	SN-38	0.281717	6.43753	-0.234097	1
PA1	ABT-888	SN-38	1.35842	0.600487	-0.0683722	3.44376
RKO	ABT-888	SN-38	5.48389	648.346	-0.374474	1.18403
RPMI7951	ABT-888	SN-38	11.9703	1.14786	-0.018786	1.4377
SKMEL30	ABT-888	SN-38	7.18832	1.12547	0.140196	1.25648
SKMES1	ABT-888	SN-38	2.49444	0.579075	0.1618	1.07434
SKOV3	ABT-888	SN-38	1.73919	1.21456	-0.00469219	1.12331
SW620	ABT-888	SN-38	4.43486	1.4144	-0.105255	2.03781
SW837	ABT-888	SN-38	0.319186	21.9141	-0.487315	1
T47D	ABT-888	SN-38	1.57526	7.89117	-0.467575	1.02989
UACC62	ABT-888	SN-38	3.26453	2.09679	-0.214703	1.56714
UWB1289	ABT-888	SN-38	-0.730585	18.2099	-0.29784	1.96675
UWB1289BRCA1	ABT-888	SN-38	0.352919	4.20807	-0.157794	1
VCAP	ABT-888	SN-38	2.13553	2.3387	-0.17799	1
ZR751	ABT-888	SN-38	-1.999	5.8271	-0.413011	1
A2058	ABT-888	Sorafenib	7.96663	0.480789	0.182109	1.80185
A2780	ABT-888	Sorafenib	0.681566	0.885108	0.0606587	2.85156
A375	ABT-888	Sorafenib	-0.0560711	2.40189	-0.213339	1.68899
A427	ABT-888	Sorafenib	2.35665	0.908617	0.0691229	3.40353
CAOV3	ABT-888	Sorafenib	-0.459688	3.825	-0.333864	1.40948
COLO320DM	ABT-888	Sorafenib	-0.136372	1.20877	-0.0171061	1.91351
DLD1	ABT-888	Sorafenib	0.271292	0.930179	0.092493	1.64457
EFM192B	ABT-888	Sorafenib	0.609913	1013.75	-0.387128	1.26989
ES2	ABT-888	Sorafenib	0.0195168	1.65756	-0.209991	1.54569
HCT116	ABT-888	Sorafenib	-0.0597933	0.859553	0.0773136	1.63374
HT144	ABT-888	Sorafenib	0.11968	5.75197	-0.236695	1.69688
HT29	ABT-888	Sorafenib	-0.346702	1.19808	0.0028295	1.89739
KPL1	ABT-888	Sorafenib	0.661639	1.10063	-0.115651	2.26825
LNCAP	ABT-888	Sorafenib	4.77502	0.405065	0.0187583	2.42682
LOVO	ABT-888	Sorafenib	-0.619883	2.9401e+07	-0.272135	1.66172
MDAMB436	ABT-888	Sorafenib	-0.0585271	1.24968	0.00499825	1.36669
NCIH1650	ABT-888	Sorafenib	-1.16474	1.04491	-0.0140304	1.50919
NCIH2122	ABT-888	Sorafenib	2.88303	0.804656	-0.031525	1.84887
NCIH23	ABT-888	Sorafenib	0.880547	0.950939	0.101135	1.81602
NCIH460	ABT-888	Sorafenib	0.262185	4483.15	-0.315705	1.70289
NCIH520	ABT-888	Sorafenib	0.387638	1.04587	-0.0730205	1.86169
OCUBM	ABT-888	Sorafenib	2.52518	0.789577	-0.0704908	2.55196
OV90	ABT-888	Sorafenib	0.15947	1.09885	0.051456	1.55616
OVCAR3	ABT-888	Sorafenib	-0.962899	2.18301	-0.247128	1.28497
PA1	ABT-888	Sorafenib	0.43726	0.82587	-0.0322295	2.62677
RKO	ABT-888	Sorafenib	5.66031	111.45	-0.192062	1.76792
RPMI7951	ABT-888	Sorafenib	-0.019479	1.20845	-0.0249285	1.40127
SKMEL30	ABT-888	Sorafenib	-0.187628	0.717045	0.0493419	2.30541
SKMES1	ABT-888	Sorafenib	-0.151358	0.927842	0.0724853	1.41087
SKOV3	ABT-888	Sorafenib	-0.445612	0.721744	0.138432	1.48385
SW620	ABT-888	Sorafenib	12.2941	0.884188	-0.00265528	1.76081
SW837	ABT-888	Sorafenib	-0.351878	1.53557	-0.234163	1.59369
T47D	ABT-888	Sorafenib	0.898097	1.8597	-0.172137	1.77659
UACC62	ABT-888	Sorafenib	1.06005	1.35424	-0.104419	1.80584
UWB1289	ABT-888	Sorafenib	1.19506	3.95079	-0.165684	2.43769
UWB1289BRCA1	ABT-888	Sorafenib	-0.587569	1.21537	-0.119004	2.0654
VCAP	ABT-888	Sorafenib	-0.652199	1.02964	0.0771595	1.33929
ZR751	ABT-888	Sorafenib	-0.458482	1.53644	-0.188614	1.53335
A2058	ABT-888	Topotecan	-0.238788	0.98588	-0.0852259	4.31445
A2780	ABT-888	Topotecan	3.67486	0.275697	0.00745314	15.262
A375	ABT-888	Topotecan	-0.331357	3.07714	-0.314016	3.87524
A427	ABT-888	Topotecan	-1.42907	1.02337	-0.066033	4.80101
CAOV3	ABT-888	Topotecan	-0.35854	1.2582	-0.0908789	5.85166
COLO320DM	ABT-888	Topotecan	-0.835295	2.21877	-0.106778	1.86148
DLD1	ABT-888	Topotecan	-1.51364	1.6566	-0.0938003	2.5641
EFM192B	ABT-888	Topotecan	-0.867946	461.674	-0.364757	2.54834
ES2	ABT-888	Topotecan	-1.02655	1.38447	-0.191281	3.89676
HCT116	ABT-888	Topotecan	-0.551237	1.17514	-0.0454824	2.66897
HT144	ABT-888	Topotecan	-0.735166	16.258	-0.372042	1.50682
HT29	ABT-888	Topotecan	-0.66072	1.22745	-0.0686533	3.74177
KPL1	ABT-888	Topotecan	1.27013	8.26777	-0.275833	1
LNCAP	ABT-888	Topotecan	-1.999	1.43103	-0.0598413	2.74809
LOVO	ABT-888	Topotecan	-0.901465	2.75329e+07	-0.31242	2.94689
MDAMB436	ABT-888	Topotecan	0.0499999	0.924856	-0.0338754	4.97197
MSTO	ABT-888	Topotecan	0.270186	291.26	-0.196424	4.09931
NCIH1650	ABT-888	Topotecan	-0.913771	2.00763	-0.0727424	1.40255
NCIH2122	ABT-888	Topotecan	-0.812711	1.54378	-0.169072	4.72525
NCIH23	ABT-888	Topotecan	-0.820012	1.308	-0.0681121	4.07426
NCIH460	ABT-888	Topotecan	-0.68581	3659.75	-0.371562	3.41086
NCIH520	ABT-888	Topotecan	-1.999	1.52572	-0.19052	3.28443
OCUBM	ABT-888	Topotecan	-1.999	0.143013	-0.172193	6.50226
OV90	ABT-888	Topotecan	-0.602606	1.5558	-0.0460874	3.07745
OVCAR3	ABT-888	Topotecan	-1.999	3.37492	-0.222021	1.70697
PA1	ABT-888	Topotecan	100	0.820488	-0.0156726	24.1025
RKO	ABT-888	Topotecan	-0.773113	236.449	-0.369774	2.22389
RPMI7951	ABT-888	Topotecan	-0.611922	1.03581	-0.0606287	4.77924
SKMEL30	ABT-888	Topotecan	-0.881416	1.67422	-0.0601578	2.41149
SKMES1	ABT-888	Topotecan	-0.81261	1.55828	-0.061964	2.27637
SKOV3	ABT-888	Topotecan	-0.717291	1.46875	-0.0514678	2.39017
SW620	ABT-888	Topotecan	-0.723497	1.09163	-0.132674	4.59562
SW837	ABT-888	Topotecan	-0.787807	2.54039	-0.310675	1.84393
T47D	ABT-888	Topotecan	-0.845723	1.34275	-0.23248	3.83951
UACC62	ABT-888	Topotecan	-0.86947	1.70506	-0.19678	4.1206
UWB1289	ABT-888	Topotecan	-1.999	3.25561	-0.204652	6.03006
UWB1289BRCA1	ABT-888	Topotecan	-0.839104	2.04589	-0.152986	2.12832
VCAP	ABT-888	Topotecan	-1.999	1.68279	-0.0524426	1.22905
ZR751	ABT-888	Topotecan	-1.999	2.36896	-0.242183	1.54303
A2058	AZD1775	ABT-888	0.811079	1.51922	-0.0638673	1.58435
A2780	AZD1775	ABT-888	0.523708	1.02219	0.0587287	1.65499
A375	AZD1775	ABT-888	0.675833	5.85898	-0.365429	1.38502
A427	AZD1775	ABT-888	-0.87152	1.36076	-0.0230857	1.53921
CAOV3	AZD1775	ABT-888	-0.977218	2.14065	-0.267489	2.10274
COLO320DM	AZD1775	ABT-888	-0.657095	1.6841	-0.0446774	1.27614
DLD1	AZD1775	ABT-888	-1.999	1.87211	-0.0322182	1
EFM192B	AZD1775	ABT-888	2.74846	1952.66	-0.535104	1.03005
ES2	AZD1775	ABT-888	-0.532492	3.70668	-0.373245	1.27065
HCT116	AZD1775	ABT-888	-0.530514	0.946295	-0.0222049	1
HT144	AZD1775	ABT-888	0.558998	41.071	-0.469255	1
HT29	AZD1775	ABT-888	-1.26929	1.32814	-0.00393249	1.30711
KPL1	AZD1775	ABT-888	-0.407155	4.03943	-0.262113	1
LNCAP	AZD1775	ABT-888	-1.999	1.58036	-0.105265	1.17049
LOVO	AZD1775	ABT-888	-1.75119	2.64867e+07	-0.272362	2.06105
MDAMB436	AZD1775	ABT-888	0.24328	1.6403	0.0248854	1.00115
MSTO	AZD1775	ABT-888	-1.999	1124.29	-0.378357	1.45356
NCIH1650	AZD1775	ABT-888	-0.863633	1.60296	-0.0221848	1.25174
NCIH2122	AZD1775	ABT-888	-0.721284	2.23005	-0.23426	1.2685
NCIH23	AZD1775	ABT-888	-0.677074	1.06754	-0.0280753	2.0364
NCIH460	AZD1775	ABT-888	-1.999	45917.6	-0.779603	1
NCIH520	AZD1775	ABT-888	-0.517474	3.39156	-0.264521	1
OCUBM	AZD1775	ABT-888	-1.11398	5.40869	-0.369935	1.15905
OV90	AZD1775	ABT-888	-0.589184	1.97429	-0.0135407	1
OVCAR3	AZD1775	ABT-888	-0.51821	1.72123	-0.194978	1.53927
PA1	AZD1775	ABT-888	0.820243	0.65837	-0.231649	1.32714
RKO	AZD1775	ABT-888	-0.699161	848.372	-0.542829	1.0017
RPMI7951	AZD1775	ABT-888	0.00480917	1.70539	-0.107391	1.31779
SKMEL30	AZD1775	ABT-888	-0.533291	1.16903	0.00554028	1.46136
SKMES1	AZD1775	ABT-888	0.00375542	0.931226	0.0325707	1.8655
SKOV3	AZD1775	ABT-888	0.229287	1.00587	0.0393504	1.14847
SW620	AZD1775	ABT-888	-0.44449	1.78849	-0.22048	1.41106
SW837	AZD1775	ABT-888	-1.999	4.51773	-0.354561	1.09435
T47D	AZD1775	ABT-888	-1.999	11.327	-0.486461	1
UACC62	AZD1775	ABT-888	0.554576	3.63561	-0.29044	1
UWB1289	AZD1775	ABT-888	-1.17815	8.49358	-0.273357	2.38197
UWB1289BRCA1	AZD1775	ABT-888	-0.975063	1.29613	-0.132619	2.26751
VCAP	AZD1775	ABT-888	1.21609	1.36784	-0.0265892	1.19481
ZR751	AZD1775	ABT-888	-1.999	26.5474	-0.524329	1
A2058	AZD1775	BEZ-235	0.181237	0.751451	0.0683579	7.79977
A2780	AZD1775	BEZ-235	1.45331	0.565111	0.0750737	12.6151
A375	AZD1775	BEZ-235	1.79587	0.396535	0.202898	7.0816
A427	AZD1775	BEZ-235	0.49926	0.680859	0.0567634	5.1082
CAOV3	AZD1775	BEZ-235	2.58806	0.566945	0.0289407	10.5822
COLO320DM	AZD1775	BEZ-235	0.62123	0.717874	0.0684303	5.01774
DLD1	AZD1775	BEZ-235	1.4821	0.453667	0.0792688	5.99189
EFM192B	AZD1775	BEZ-235	0.865097	0.567165	0.0735596	5.01713
ES2	AZD1775	BEZ-235	1.09114	0.651241	0.107273	4.50801
HCT116	AZD1775	BEZ-235	1.48819	0.434302	0.182867	2.40215
HT144	AZD1775	BEZ-235	1.58026	0.485973	0.0992563	3.53248
HT29	AZD1775	BEZ-235	1.13917	0.453791	0.131689	6.47216
KPL1	AZD1775	BEZ-235	0.414112	0.729151	0.0200372	7.47356
LNCAP	AZD1775	BEZ-235	-0.309546	0.817521	-0.0216868	8.27752
LOVO	AZD1775	BEZ-235	0.621021	0.667422	-0.00465782	21.8443
MDAMB436	AZD1775	BEZ-235	1.63145	0.378607	0.0618985	4.85363
MSTO	AZD1775	BEZ-235	0.393891	0.779504	0.105183	7.35879
NCIH1650	AZD1775	BEZ-235	1.63716	0.558427	0.0612786	3.82648
NCIH2122	AZD1775	BEZ-235	0.165452	0.764362	0.0909066	4.91581
NCIH23	AZD1775	BEZ-235	0.176563	0.916206	0.0169583	8.76985
NCIH460	AZD1775	BEZ-235	5.49444	0.872835	-0.10289	2.39546
NCIH520	AZD1775	BEZ-235	1.48079	0.44002	0.128364	8.02648
OCUBM	AZD1775	BEZ-235	0.944055	0.689332	0.0856502	8.60347
OV90	AZD1775	BEZ-235	0.330507	0.698164	0.0445529	4.77642
OVCAR3	AZD1775	BEZ-235	0.619828	0.687704	0.0439086	6.66517
PA1	AZD1775	BEZ-235	0.980405	0.548022	0.149914	6.19175
RKO	AZD1775	BEZ-235	1.36694	0.485272	0.115651	4.67665
RPMI7951	AZD1775	BEZ-235	1.15481	0.567591	0.0924243	7.46505
SKMEL30	AZD1775	BEZ-235	0.870817	0.690298	0.114834	4.93629
SKMES1	AZD1775	BEZ-235	0.870195	0.753373	0.0850137	6.82241
SKOV3	AZD1775	BEZ-235	1.34157	0.433056	0.104625	7.43897
SW620	AZD1775	BEZ-235	0.695459	0.712602	0.0633071	5.80083
SW837	AZD1775	BEZ-235	1.40131	0.624038	0.0941253	3.86807
T47D	AZD1775	BEZ-235	0.612138	0.634307	0.0746613	4.34271
UACC62	AZD1775	BEZ-235	0.462194	0.687208	0.0689805	4.5498
UWB1289	AZD1775	BEZ-235	0.735938	0.928851	-0.0107971	13.0247
UWB1289BRCA1	AZD1775	BEZ-235	1.15995	0.781834	0.0173052	12.9686
VCAP	AZD1775	BEZ-235	0.138651	0.799025	0.0864671	2.842
ZR751	AZD1775	BEZ-235	0.856594	1.44625	-0.171642	4.48466
A2058	AZD1775	Bortezomib	-0.407161	1.30579	0.00993349	4.35935
A2780	AZD1775	Bortezomib	-0.326225	1.41295	-0.0169364	5.45543
A375	AZD1775	Bortezomib	-0.27381	0.927619	0.0512475	3.41803
A427	AZD1775	Bortezomib	-0.603753	1.55986	-0.0215709	5.14914
CAOV3	AZD1775	Bortezomib	-0.767182	1.36436	-0.00499394	7.54978
COLO320DM	AZD1775	Bortezomib	-0.564152	1.40274	0.0712406	3.2295
DLD1	AZD1775	Bortezomib	-0.584517	0.938747	0.00603821	3.08848
EFM192B	AZD1775	Bortezomib	-0.62876	1.09238	-0.0331076	2.57125
ES2	AZD1775	Bortezomib	-0.651178	1.33911	0.023908	2.69487
HCT116	AZD1775	Bortezomib	-0.430392	1.2512	0.01465	3.18276
HT144	AZD1775	Bortezomib	-0.387072	1.02437	0.00762212	2.99618
HT29	AZD1775	Bortezomib	-0.667893	1.29388	0.0240228	4.85476
KPL1	AZD1775	Bortezomib	-0.695325	1.4628	-0.0508826	2.34741
LNCAP	AZD1775	Bortezomib	-1.17296	1.31747	-0.0537145	2.66606
LOVO	AZD1775	Bortezomib	-0.512322	1.35539	-0.00421386	6.24528
MDAMB436	AZD1775	Bortezomib	-0.476	1.06333	-0.00780231	3.4552
MSTO	AZD1775	Bortezomib	-0.491897	1.10967	0.0483784	4.12561
NCIH1650	AZD1775	Bortezomib	-0.50425	1.11612	-0.032369	5.53847
NCIH2122	AZD1775	Bortezomib	-0.741503	1.33427	0.058443	3.20228
NCIH23	AZD1775	Bortezomib	-0.627697	1.54494	-0.0102574	7.04633
NCIH460	AZD1775	Bortezomib	-0.37835	1.82007	-0.182474	2.00666
NCIH520	AZD1775	Bortezomib	-0.502472	1.05963	0.0239225	3.91114
OCUBM	AZD1775	Bortezomib	-0.510944	1.25646	-0.0210704	3.97698
OV90	AZD1775	Bortezomib	-0.618715	1.13527	-0.0127109	3.38465
OVCAR3	AZD1775	Bortezomib	-0.654054	1.36912	-0.0117596	5.55502
PA1	AZD1775	Bortezomib	-0.434808	1.23256	0.0299018	5.1425
RKO	AZD1775	Bortezomib	-0.486883	1.39931	-0.014095	3.06032
RPMI7951	AZD1775	Bortezomib	-0.380481	1.13276	0.00620252	4.2258
SKMEL30	AZD1775	Bortezomib	-0.635104	1.1472	0.0212235	4.59859
SKMES1	AZD1775	Bortezomib	-0.500021	1.69678	-0.0145402	6.38423
SKOV3	AZD1775	Bortezomib	-0.47161	1.07478	0.012839	2.98751
SW620	AZD1775	Bortezomib	-0.417985	1.09082	0.00451912	4.52446
SW837	AZD1775	Bortezomib	-0.356341	1.01114	0.0131781	3.81216
T47D	AZD1775	Bortezomib	-0.962457	1.64998	-0.055514	2.22179
UACC62	AZD1775	Bortezomib	-0.551345	1.19479	-0.0165874	3.56326
UWB1289	AZD1775	Bortezomib	-0.716554	1.48549	-0.0336322	9.25587
UWB1289BRCA1	AZD1775	Bortezomib	-0.2781	1.1015	-0.013028	9.70072
VCAP	AZD1775	Bortezomib	-0.626469	1.16433	0.00076653	4.21992
ZR751	AZD1775	Bortezomib	-1.999	4.13341	-0.305659	2.01144
A2058	AZD1775	Dasatinib	6.27206	0.505054	0.222981	2.12138
A2780	AZD1775	Dasatinib	0.224609	0.229736	0.0769963	5.56294
A375	AZD1775	Dasatinib	1.90126	0.34083	0.237905	3.64679
A427	AZD1775	Dasatinib	3.74525	0.330723	0.0280578	7.15647
CAOV3	AZD1775	Dasatinib	0.516065	0.344089	-0.00299124	27.9245
COLO320DM	AZD1775	Dasatinib	0.0994102	1.0198	0.0466785	1.44242
DLD1	AZD1775	Dasatinib	2.56853	0.414896	0.123828	2.69612
EFM192B	AZD1775	Dasatinib	1.81516	0.933563	-0.0578673	1.38835
ES2	AZD1775	Dasatinib	1.71828	0.562052	0.126368	1.91883
HCT116	AZD1775	Dasatinib	16.1368	1.32312	-0.116105	1.44943
HT144	AZD1775	Dasatinib	8.47084	1.01053	-0.134518	1.16873
HT29	AZD1775	Dasatinib	2.4968	0.419324	0.0897754	6.71116
KPL1	AZD1775	Dasatinib	2.67441	1.50549	-0.060349	1.47378
LNCAP	AZD1775	Dasatinib	1.41474	1.00676	-0.0731508	1.83992
LOVO	AZD1775	Dasatinib	0.106571	0.568114	-0.0251987	27.218
MDAMB436	AZD1775	Dasatinib	1.75676	0.731255	-0.0282732	1.68454
MSTO	AZD1775	Dasatinib	-0.307477	0.318772	0.00740527	19.2396
NCIH1650	AZD1775	Dasatinib	1.33815	0.443567	0.0557501	20.2456
NCIH2122	AZD1775	Dasatinib	3.30662	1.52227	-0.187815	1.48141
NCIH23	AZD1775	Dasatinib	1.6508	0.695923	0.0296573	4.57752
NCIH460	AZD1775	Dasatinib	1.96739	5.99005	-0.469228	1.13105
NCIH520	AZD1775	Dasatinib	0.953047	0.212356	0.0913843	23.2577
OCUBM	AZD1775	Dasatinib	0.985001	0.694227	0.0321666	1.90314
OV90	AZD1775	Dasatinib	0.452238	0.410535	0.0732667	2.96885
OVCAR3	AZD1775	Dasatinib	-0.24097	0.313511	0.0389581	20.7398
PA1	AZD1775	Dasatinib	0.621539	0.761326	0.0565678	21.013
RKO	AZD1775	Dasatinib	3.2125	0.515561	0.210803	1.72314
RPMI7951	AZD1775	Dasatinib	0.363172	0.507725	0.0444367	13.1295
SKMEL30	AZD1775	Dasatinib	0.317061	15.2639	-0.353273	1.52655
SKMES1	AZD1775	Dasatinib	-0.122359	1.01045	-0.00634502	7.5688
SKOV3	AZD1775	Dasatinib	1.01954	0.596085	0.0294872	18.5129
SW620	AZD1775	Dasatinib	18.8989	0.41048	0.0342031	2.50979
SW837	AZD1775	Dasatinib	1.4701	0.328919	0.080587	7.5147
T47D	AZD1775	Dasatinib	-0.347656	2089.49	-0.374615	1
UACC62	AZD1775	Dasatinib	2.62542	0.723528	0.0471437	1.43963
UWB1289	AZD1775	Dasatinib	0.347681	0.540711	-0.0371001	48.3825
UWB1289BRCA1	AZD1775	Dasatinib	0.246248	0.823927	-0.0421257	33.7961
VCAP	AZD1775	Dasatinib	-0.255594	1.23301	-0.102441	1.63102
ZR751	AZD1775	Dasatinib	-1.999	19.5497	-0.420469	1
A2058	AZD1775	Dinaciclib	-0.256215	1.175	0.0221358	2.93225
A2780	AZD1775	Dinaciclib	-0.441992	1.13721	0.0279688	4.58348
A375	AZD1775	Dinaciclib	0.0452277	0.925528	0.0569101	3.00355
A427	AZD1775	Dinaciclib	-0.681047	1.26525	0.000955773	4.31717
CAOV3	AZD1775	Dinaciclib	-1.16221	1.59011	-0.0846213	3.79222
COLO320DM	AZD1775	Dinaciclib	-0.378537	1.17803	0.0300633	2.52632
DLD1	AZD1775	Dinaciclib	0.168185	0.753945	0.0716894	2.159
EFM192B	AZD1775	Dinaciclib	-0.197309	1.08646	-0.0088073	2.3045
ES2	AZD1775	Dinaciclib	-0.616357	1.54775	-0.00388033	2.94575
HCT116	AZD1775	Dinaciclib	-0.314446	1.29185	-0.0101181	2.26371
HT144	AZD1775	Dinaciclib	-0.4127	1.02692	0.00397894	2.02938
HT29	AZD1775	Dinaciclib	-0.413206	1.17742	0.0217019	3.73808
KPL1	AZD1775	Dinaciclib	-0.456647	1.23169	-0.0762268	3.13524
LNCAP	AZD1775	Dinaciclib	0.0813013	0.902485	0.022304	2.99765
LOVO	AZD1775	Dinaciclib	-0.79163	1.75732	-0.0477853	4.71815
MDAMB436	AZD1775	Dinaciclib	-0.573318	1.00932	-0.0403614	2.5998
MSTO	AZD1775	Dinaciclib	-0.235327	1.22902	0.0672575	2.80839
NCIH1650	AZD1775	Dinaciclib	-0.106556	1.08592	0.0328748	2.08882
NCIH2122	AZD1775	Dinaciclib	-0.225963	1.27217	0.0255137	3.04388
NCIH23	AZD1775	Dinaciclib	-0.890573	1.67056	-0.0474762	4.82305
NCIH460	AZD1775	Dinaciclib	-0.36971	1.92494	-0.213112	1.63741
NCIH520	AZD1775	Dinaciclib	-0.552709	1.15177	-0.0038157	2.51848
OCUBM	AZD1775	Dinaciclib	-0.0381887	1.02496	0.037084	2.69013
OV90	AZD1775	Dinaciclib	-0.509291	1.22588	-0.0617175	2.0697
OVCAR3	AZD1775	Dinaciclib	-0.452837	1.22889	0.000848034	3.49656
PA1	AZD1775	Dinaciclib	-0.429476	0.960317	0.0282916	3.57142
RKO	AZD1775	Dinaciclib	-0.0200115	0.930043	0.0593742	2.62284
RPMI7951	AZD1775	Dinaciclib	-0.493505	1.1011	0.015537	2.91038
SKMEL30	AZD1775	Dinaciclib	-0.525451	1.29434	0.00951821	3.63829
SKMES1	AZD1775	Dinaciclib	-0.651329	1.53644	-0.0287675	2.83542
SKOV3	AZD1775	Dinaciclib	-0.471405	1.01197	0.0229452	1.83609
SW620	AZD1775	Dinaciclib	-0.533414	1.19043	-0.0163033	4.05719
SW837	AZD1775	Dinaciclib	-0.104449	1.0417	0.0249173	2.24411
T47D	AZD1775	Dinaciclib	-0.388864	1.37642	-0.022941	1.70404
UACC62	AZD1775	Dinaciclib	-0.330261	1.01844	0.0264333	2.34714
UWB1289	AZD1775	Dinaciclib	-0.85576	1.63032	-0.0752933	6.94265
UWB1289BRCA1	AZD1775	Dinaciclib	-0.793404	1.44673	-0.0618038	6.51619
VCAP	AZD1775	Dinaciclib	-0.473999	1.32585	0.0286306	2.54525
ZR751	AZD1775	Dinaciclib	-0.29589	3.00454	-0.294674	1.71987
A2058	AZD1775	Erlotinib	0.199692	0.764341	0.0795575	2.0013
A2780	AZD1775	Erlotinib	0.198695	0.920814	0.0294072	3.06526
A375	AZD1775	Erlotinib	1.04379	0.846607	0.050387	1.72847
A427	AZD1775	Erlotinib	-0.298193	1.02577	-0.0108282	2.39635
CAOV3	AZD1775	Erlotinib	2.085	0.567025	0.00305517	5.29261
COLO320DM	AZD1775	Erlotinib	-0.188187	0.863094	-0.00576831	3.04928
DLD1	AZD1775	Erlotinib	0.978306	0.744269	0.0514961	2.31234
EFM192B	AZD1775	Erlotinib	0.00154971	0.990549	0.00686021	1.61106
ES2	AZD1775	Erlotinib	0.139268	0.960128	0.0444232	1.99158
HCT116	AZD1775	Erlotinib	-0.396843	2.59717	0.00827458	1
HT144	AZD1775	Erlotinib	0.305993	0.952935	0.0491531	1.38184
HT29	AZD1775	Erlotinib	0.13664	0.90668	0.0755869	1.73855
KPL1	AZD1775	Erlotinib	0.59593	1.26004	0.00829987	1.26169
LNCAP	AZD1775	Erlotinib	0.148185	1.26133	-0.0365003	2.27804
LOVO	AZD1775	Erlotinib	1.2632	0.698599	-0.00998033	17.5241
MDAMB436	AZD1775	Erlotinib	0.226502	1.14665	-0.016473	1.26613
MSTO	AZD1775	Erlotinib	-0.444973	1.10958	0.0234057	11.1279
NCIH1650	AZD1775	Erlotinib	5.89216	0.346631	-0.0179521	5.68101
NCIH2122	AZD1775	Erlotinib	0.330847	0.810528	0.0742571	3.47734
NCIH23	AZD1775	Erlotinib	-0.293819	0.980644	-0.0240905	3.19975
NCIH460	AZD1775	Erlotinib	-0.100069	7.82216	-0.278354	1
NCIH520	AZD1775	Erlotinib	-0.630347	2.59515	-0.158968	1.05123
OCUBM	AZD1775	Erlotinib	0.427606	0.850501	0.0606529	2.18237
OV90	AZD1775	Erlotinib	-0.356095	1.29493	0.0187748	1.00672
OVCAR3	AZD1775	Erlotinib	0.0845084	0.725096	0.00139753	3.14821
PA1	AZD1775	Erlotinib	-0.171299	1.09907	0.0715301	2.05656
RKO	AZD1775	Erlotinib	-0.245029	1.10882	0.0269471	1.19445
RPMI7951	AZD1775	Erlotinib	0.196886	0.914519	0.0594822	1.78111
SKMEL30	AZD1775	Erlotinib	-0.232968	1.25511	-0.0324839	1.56145
SKMES1	AZD1775	Erlotinib	0.0495041	0.824819	-0.00216938	11.8271
SKOV3	AZD1775	Erlotinib	0.598729	0.880257	0.0535556	2.77767
SW620	AZD1775	Erlotinib	-0.688777	1.32968	-0.0140454	1.39461
SW837	AZD1775	Erlotinib	2.82579	0.426919	0.0571336	3.71836
T47D	AZD1775	Erlotinib	0.497328	11.0585	-0.237412	1
UACC62	AZD1775	Erlotinib	1.0068	0.807423	0.0571116	2.2675
UWB1289	AZD1775	Erlotinib	0.0326574	1.04872	-0.058509	11.6128
UWB1289BRCA1	AZD1775	Erlotinib	0.29914	0.795763	-0.0375787	14.1483
VCAP	AZD1775	Erlotinib	0.0658353	2.27932	-0.214264	1.32303
ZR751	AZD1775	Erlotinib	0.604724	4.25719	-0.371077	1
A2058	AZD1775	geldanamycin	0.128233	0.750791	0.0480895	8.88878
A2780	AZD1775	geldanamycin	-0.272822	1.06803	-0.00401533	8.16192
A375	AZD1775	geldanamycin	0.759745	0.687182	0.0749068	3.67034
A427	AZD1775	geldanamycin	-0.573646	1.42251	-0.0279452	4.88915
CAOV3	AZD1775	geldanamycin	0.36644	0.961966	-0.0174807	9.12303
COLO320DM	AZD1775	geldanamycin	0.316469	1.03645	0.0311295	1.52816
DLD1	AZD1775	geldanamycin	-0.478116	0.892227	-0.0163255	2.95041
EFM192B	AZD1775	geldanamycin	-0.0788097	0.937253	-0.0318044	4.61646
ES2	AZD1775	geldanamycin	-0.16307	0.898994	0.0632081	2.08765
HCT116	AZD1775	geldanamycin	1.02983	0.791628	0.0834259	2.63766
HT144	AZD1775	geldanamycin	0.337075	0.621791	0.0534268	5.10947
HT29	AZD1775	geldanamycin	-0.606034	1.46974	-0.0393345	10.9568
KPL1	AZD1775	geldanamycin	0.225133	1.02782	-0.0440949	3.77963
LNCAP	AZD1775	geldanamycin	-0.0824012	0.620261	-0.0539045	4.05363
LOVO	AZD1775	geldanamycin	-0.29878	1.35403	-0.0308517	3.35471
MDAMB436	AZD1775	geldanamycin	-0.0464797	0.90241	-0.0114902	3.19706
MSTO	AZD1775	geldanamycin	-0.525086	1.52557	-0.00689324	3.5916
NCIH1650	AZD1775	geldanamycin	-0.306976	0.980675	-0.00814559	5.23045
NCIH2122	AZD1775	geldanamycin	-0.703904	1.10323	-0.00276408	7.30893
NCIH23	AZD1775	geldanamycin	-0.713827	1.73063	-0.0586817	11.03
NCIH460	AZD1775	geldanamycin	-0.276629	1.43577	-0.157335	3.01372
NCIH520	AZD1775	geldanamycin	-0.289595	1.29914	-0.023612	3.59288
OCUBM	AZD1775	geldanamycin	0.247833	0.808155	0.0644217	2.00438
OV90	AZD1775	geldanamycin	-0.783763	1.09419	-0.0556221	5.15015
OVCAR3	AZD1775	geldanamycin	-0.61952	1.19204	-0.0638346	3.02088
PA1	AZD1775	geldanamycin	0.152029	1.57124	-0.0821044	1.44965
RKO	AZD1775	geldanamycin	0.0391939	0.93537	0.0627782	3.69173
RPMI7951	AZD1775	geldanamycin	-0.599452	1.51808	-0.0170782	8.3607
SKMEL30	AZD1775	geldanamycin	0.178581	0.615882	0.078434	3.88675
SKMES1	AZD1775	geldanamycin	-0.0401726	0.905024	0.0065623	8.30105
SKOV3	AZD1775	geldanamycin	-0.100292	1.08316	0.00678577	4.19132
SW620	AZD1775	geldanamycin	-0.221965	1.00455	0.00647472	7.27577
SW837	AZD1775	geldanamycin	-0.139128	0.878263	-0.0246907	4.55873
T47D	AZD1775	geldanamycin	-0.653663	7.18518	-0.291291	1
UACC62	AZD1775	geldanamycin	-0.160187	0.83567	0.0319371	4.33401
UWB1289	AZD1775	geldanamycin	-0.448916	1.36544	-0.0365114	4.61827
UWB1289BRCA1	AZD1775	geldanamycin	-0.438919	1.16939	-0.0387147	4.80892
VCAP	AZD1775	geldanamycin	-0.497473	1.50057	0.0286875	1.38745
ZR751	AZD1775	geldanamycin	-0.795489	1.22231	-0.203286	6.02495
A2058	AZD1775	Lapatinib	-0.184579	0.884732	0.0805198	1.74626
A2780	AZD1775	Lapatinib	0.0431386	0.83362	0.0751478	2.07099
A375	AZD1775	Lapatinib	0.86343	0.615445	0.118468	1.53833
A427	AZD1775	Lapatinib	-0.33398	0.992509	0.00685877	2.02588
CAOV3	AZD1775	Lapatinib	2.62785	0.540414	0.0858513	4.74183
COLO320DM	AZD1775	Lapatinib	0.276403	0.789318	0.0629021	2.58662
DLD1	AZD1775	Lapatinib	1.45963	0.63756	0.0670976	1.35569
EFM192B	AZD1775	Lapatinib	1.20997	0.541234	0.0448363	7.0532
ES2	AZD1775	Lapatinib	0.249875	1.2997	0.0551045	1.38074
HCT116	AZD1775	Lapatinib	-0.272069	4.69531	-0.328659	1.04428
HT144	AZD1775	Lapatinib	0.0947787	0.685108	0.0911682	1.18312
HT29	AZD1775	Lapatinib	-0.194279	1.15514	0.0817358	2.03785
KPL1	AZD1775	Lapatinib	0.46623	1.10131	0.0454092	1.48708
LNCAP	AZD1775	Lapatinib	-0.54896	3.76524	-0.337143	2.00582
LOVO	AZD1775	Lapatinib	2.71654	0.511185	-0.00803963	10.0141
MDAMB436	AZD1775	Lapatinib	-0.070722	1.21846	0.0483441	1.08281
MSTO	AZD1775	Lapatinib	-0.399116	0.835632	0.0287076	2.06998
NCIH1650	AZD1775	Lapatinib	0.694265	0.673581	-0.00572708	2.69431
NCIH2122	AZD1775	Lapatinib	0.223097	0.928488	0.0763014	1.94853
NCIH23	AZD1775	Lapatinib	-0.42853	0.984602	0.0266965	2.62001
NCIH460	AZD1775	Lapatinib	8.89672	4.86369	-0.285245	1
NCIH520	AZD1775	Lapatinib	-0.572882	1.28717	0.0726704	1.05054
OCUBM	AZD1775	Lapatinib	1.91431	0.650425	0.0615072	11.5776
OV90	AZD1775	Lapatinib	-0.452508	2.44619	-0.103503	1
OVCAR3	AZD1775	Lapatinib	-0.315788	1.09979	-0.093367	1.60525
PA1	AZD1775	Lapatinib	0.0957411	1.09456	0.00914202	1.52267
RKO	AZD1775	Lapatinib	-0.253563	1.56376	-0.0116109	1.38269
RPMI7951	AZD1775	Lapatinib	0.108404	0.789319	0.090082	1.70344
SKMEL30	AZD1775	Lapatinib	-0.223439	1.28976	0.0244762	1.61238
SKMES1	AZD1775	Lapatinib	0.131138	0.67228	0.00365096	8.38483
SKOV3	AZD1775	Lapatinib	1.47814	0.990655	-0.0294836	1.84702
SW620	AZD1775	Lapatinib	-0.42149	1.77351	-0.217785	1.38997
SW837	AZD1775	Lapatinib	4.46061	0.394377	0.0429565	2.8367
T47D	AZD1775	Lapatinib	-0.544289	4.05244	-0.222394	1
UACC62	AZD1775	Lapatinib	1.27618	1.44148	-0.0424217	1.26796
UWB1289	AZD1775	Lapatinib	-0.481291	1.2117	-0.0371491	5.031
UWB1289BRCA1	AZD1775	Lapatinib	-0.0798405	0.978516	-0.0198665	5.17588
VCAP	AZD1775	Lapatinib	-0.0301709	1.8933	-0.177304	1.34273
ZR751	AZD1775	Lapatinib	-1.999	7.95698	-0.436409	1
A2058	AZD1775	MK-2206	0.00188146	0.768292	0.0685901	2.07283
A2780	AZD1775	MK-2206	0.927001	0.567052	0.0589978	6.88189
A375	AZD1775	MK-2206	1.12745	1.79046	-0.228754	1.62529
A427	AZD1775	MK-2206	0.155595	0.851543	-0.0014224	2.17552
CAOV3	AZD1775	MK-2206	2.30865	0.806149	-0.060704	2.99783
COLO320DM	AZD1775	MK-2206	0.153841	0.910857	0.0257733	3.2879
DLD1	AZD1775	MK-2206	2.43724	0.595897	0.0911566	1.56922
EFM192B	AZD1775	MK-2206	0.0645092	1.05181	0.00599406	5.93138
ES2	AZD1775	MK-2206	-0.439318	0.712843	0.0617034	1.53369
HCT116	AZD1775	MK-2206	6.00661	0.958517	0.0724103	1.16611
HT144	AZD1775	MK-2206	1.00173	3.12268	-0.160241	1
HT29	AZD1775	MK-2206	0.333701	0.85965	0.00926734	1.9702
KPL1	AZD1775	MK-2206	0.601225	0.543044	0.0407195	5.89765
LOVO	AZD1775	MK-2206	0.6027	0.973206	-0.0219925	30.1753
MDAMB436	AZD1775	MK-2206	0.430126	1.19699	-0.0637363	1.24844
MSTO	AZD1775	MK-2206	-0.0675588	0.910818	0.0949103	4.05795
NCIH1650	AZD1775	MK-2206	0.898413	1.24402	-0.0687441	1.42776
NCIH2122	AZD1775	MK-2206	0.406813	0.840851	0.039538	1.81531
NCIH460	AZD1775	MK-2206	0.879795	3.73855	-0.368625	1.04645
NCIH520	AZD1775	MK-2206	-0.0244391	1.01064	0.0164947	8.59145
OCUBM	AZD1775	MK-2206	0.0580585	1.08836	0.0138155	7.24704
OV90	AZD1775	MK-2206	0.46329	1.06951	-0.0302375	1.35049
OVCAR3	AZD1775	MK-2206	0.0319808	0.743759	0.00550541	9.34848
PA1	AZD1775	MK-2206	0.100185	1.39248	-0.0863102	1.42568
RKO	AZD1775	MK-2206	0.504934	1.19315	-0.0592657	1.28976
RPMI7951	AZD1775	MK-2206	0.0852225	0.810478	0.00922573	1.6378
SKMEL30	AZD1775	MK-2206	0.0946167	4.0041	-0.309895	1.44934
SKMES1	AZD1775	MK-2206	0.867384	0.79597	-0.00516365	2.68296
SKOV3	AZD1775	MK-2206	1.76067	0.608274	0.0721027	2.5547
SW620	AZD1775	MK-2206	-0.0889441	1.03844	0.0614956	1.48172
SW837	AZD1775	MK-2206	0.249431	0.769181	-0.0236229	2.03707
T47D	AZD1775	MK-2206	-0.104506	1.79945	-0.0341638	4.52187
UACC62	AZD1775	MK-2206	0.567415	1.02802	-0.0248219	1.49705
UWB1289	AZD1775	MK-2206	-0.0975069	1.19943	-0.0567109	3.70819
UWB1289BRCA1	AZD1775	MK-2206	-0.376576	1.03723	-0.0647018	2.87899
VCAP	AZD1775	MK-2206	-0.0243018	1.00353	0.0168097	2.71321
ZR751	AZD1775	MK-2206	-0.0671595	2.18222	-0.245876	3.36525
A2058	AZD1775	MK-4827	4.02728	0.1937	0.1416	15.6428
A2780	AZD1775	MK-4827	0.295301	0.862106	0.00854119	6.85843
A375	AZD1775	MK-4827	1.4721	0.619177	0.114394	4.19577
A427	AZD1775	MK-4827	0.262025	1.11242	-0.0383443	1.86146
CAOV3	AZD1775	MK-4827	0.0411744	0.930934	-0.00754244	5.69606
COLO320DM	AZD1775	MK-4827	-0.134402	1.42085	-0.0821263	1.71662
DLD1	AZD1775	MK-4827	-0.695778	2.33208	-0.101386	1
EFM192B	AZD1775	MK-4827	0.739739	3366.95	-0.437058	1.2142
ES2	AZD1775	MK-4827	-0.205167	1.34439	0.0154299	2.11459
HCT116	AZD1775	MK-4827	0.138024	0.856929	0.0519853	2.04436
HT144	AZD1775	MK-4827	0.461967	3.44007	-0.0887563	1
HT29	AZD1775	MK-4827	0.377178	0.852173	0.122672	1.89562
KPL1	AZD1775	MK-4827	0.749723	4.59628	-0.11962	1
LNCAP	AZD1775	MK-4827	1.18679	0.857201	-0.0197914	3.38744
LOVO	AZD1775	MK-4827	0.448704	0.666947	0.0239469	3.97619
MDAMB436	AZD1775	MK-4827	1.53636	0.866902	-0.0246562	2.54493
NCIH1650	AZD1775	MK-4827	2.24637	1.59066	-0.0623334	1.19896
NCIH2122	AZD1775	MK-4827	1.21782	0.645291	0.176843	1.77137
NCIH23	AZD1775	MK-4827	0.135107	0.725408	0.0384544	3.32592
NCIH460	AZD1775	MK-4827	1.53224	2.34043	-0.182347	1.00463
NCIH520	AZD1775	MK-4827	-0.121958	0.985139	0.0292012	1.85825
OCUBM	AZD1775	MK-4827	12.8011	0.0814897	0.345878	9.04605
OV90	AZD1775	MK-4827	-0.339259	1.58429	0.0181589	1
OVCAR3	AZD1775	MK-4827	3.71643	0.474663	0.23963	3.24767
PA1	AZD1775	MK-4827	2.00688	0.468215	0.246873	4.94484
RKO	AZD1775	MK-4827	3.08315	0.627468	0.143839	2.8002
RPMI7951	AZD1775	MK-4827	1.17972	0.889314	0.108871	1.76115
SKMEL30	AZD1775	MK-4827	1.05905	0.852833	0.139999	1.99718
SKMES1	AZD1775	MK-4827	0.786297	0.955889	-0.0156729	2.28273
SKOV3	AZD1775	MK-4827	-0.332508	2.36599	-0.206495	1.22153
SW620	AZD1775	MK-4827	-0.0898102	0.846571	0.0156576	4.21246
SW837	AZD1775	MK-4827	0.95634	0.795141	0.0391972	1.77939
T47D	AZD1775	MK-4827	-0.105077	30.5323	-0.345855	1
UACC62	AZD1775	MK-4827	20.0129	4.48124	-0.223937	1
UWB1289	AZD1775	MK-4827	-0.507527	1.04492	-0.0897635	4.5291
UWB1289BRCA1	AZD1775	MK-4827	-1.08457	1.37632	-0.119098	2.32115
VCAP	AZD1775	MK-4827	0.317294	1.15047	0.0968233	1.58343
ZR751	AZD1775	MK-4827	0.611817	8.20028	-0.399842	1
A2058	AZD1775	MK-5108	-0.429214	1.17182	0.0272341	1.8727
A2780	AZD1775	MK-5108	-0.151914	0.993321	0.00103026	3.39831
A375	AZD1775	MK-5108	-0.30196	1.92363	-0.183565	1.1936
A427	AZD1775	MK-5108	-0.426843	1.28485	-0.0089502	3.75805
CAOV3	AZD1775	MK-5108	-0.380785	1.13046	-0.0217919	3.21362
COLO320DM	AZD1775	MK-5108	-0.267963	1.1779	-0.0359784	2.15092
DLD1	AZD1775	MK-5108	0.085658	0.893201	0.0371461	1.06341
EFM192B	AZD1775	MK-5108	-0.291359	0.882889	0.0043314	1.47602
ES2	AZD1775	MK-5108	-0.23649	1.21858	0.0396479	1.43962
HCT116	AZD1775	MK-5108	-0.424768	0.578482	0.0445678	1.98536
HT144	AZD1775	MK-5108	0.171003	1.69559	-0.108032	1.01446
HT29	AZD1775	MK-5108	-0.405948	1.18579	0.0401579	1.47662
KPL1	AZD1775	MK-5108	-0.0522155	2.31174	-0.162147	1.07971
LOVO	AZD1775	MK-5108	-0.0472114	0.9179	-0.00167344	5.13883
MDAMB436	AZD1775	MK-5108	-0.298193	1.03211	0.0165712	1.27144
MSTO	AZD1775	MK-5108	0.0899918	0.95474	0.00639094	2.27172
NCIH1650	AZD1775	MK-5108	0.479081	1.29051	0.0485665	1.25743
NCIH2122	AZD1775	MK-5108	-0.588869	1.46747	-0.00802657	2.61687
NCIH460	AZD1775	MK-5108	-0.313515	1.62804	-0.219302	1.69348
NCIH520	AZD1775	MK-5108	-0.0882692	0.860915	0.0405706	2.38786
OCUBM	AZD1775	MK-5108	-0.17857	0.922033	0.0226595	3.22671
OV90	AZD1775	MK-5108	-0.337908	50.3332	-0.455315	1
OVCAR3	AZD1775	MK-5108	-0.404542	1.46718	-0.0755412	1.74092
PA1	AZD1775	MK-5108	-0.0331357	0.919695	0.0748358	4.46132
RKO	AZD1775	MK-5108	-0.195087	3.91013	-0.366418	1.11777
RPMI7951	AZD1775	MK-5108	-0.374244	1.02429	0.00804257	1.99695
SKMEL30	AZD1775	MK-5108	-0.41164	1.55724	-0.140285	1.55021
SKMES1	AZD1775	MK-5108	-0.414035	1.15089	-0.0280915	3.48708
SKOV3	AZD1775	MK-5108	1.60206	1.26397	-0.0426694	1.66316
SW620	AZD1775	MK-5108	-0.484963	0.951514	-0.0114115	1.90045
SW837	AZD1775	MK-5108	0.469733	1.96655	-0.171567	1.26842
T47D	AZD1775	MK-5108	0.0278696	12.2963	-0.283268	1
UACC62	AZD1775	MK-5108	0.640569	1.04494	0.0161484	1.3682
UWB1289	AZD1775	MK-5108	-0.432028	1.12428	-0.0429924	5.09933
UWB1289BRCA1	AZD1775	MK-5108	-0.356748	0.967775	-0.0183719	4.49131
VCAP	AZD1775	MK-5108	-0.0101149	1.02256	0.061094	1.83521
ZR751	AZD1775	MK-5108	-0.627053	7.97182	-0.43973	1
A2058	AZD1775	MK-8669	1.75328	0.722726	0.0414105	2.3922
A2780	AZD1775	MK-8669	0.212892	0.546135	0.0470051	9.0038
A375	AZD1775	MK-8669	2.85087	0.469787	0.185025	2.02117
A427	AZD1775	MK-8669	1.2299	1.13314	-0.114836	2.13704
CAOV3	AZD1775	MK-8669	0.455534	0.885765	-0.0527871	3.40287
COLO320DM	AZD1775	MK-8669	0.674748	2.41651	-0.243143	1.5748
DLD1	AZD1775	MK-8669	3.23403	0.77246	0.0792336	1.53556
EFM192B	AZD1775	MK-8669	0.770683	0.521891	0.0654609	3.07875
ES2	AZD1775	MK-8669	1.73056	0.695718	0.0486412	1.75114
HCT116	AZD1775	MK-8669	28.316	2536.77	-0.531811	1.06077
HT144	AZD1775	MK-8669	1.58617	1.78206	-0.143444	1.18114
HT29	AZD1775	MK-8669	0.706158	0.690525	0.0501241	1.95511
KPL1	AZD1775	MK-8669	2.03547	0.617734	0.0828099	2.01948
LOVO	AZD1775	MK-8669	0.105467	0.875575	-0.0269535	4.63756
MDAMB436	AZD1775	MK-8669	1.89815	1.19363	-0.0690376	1.48462
MSTO	AZD1775	MK-8669	0.441803	0.735268	0.0535012	3.52664
NCIH1650	AZD1775	MK-8669	3.57366	1.05188	-0.0727323	1.52624
NCIH2122	AZD1775	MK-8669	1.1738	0.852664	0.0984511	1.54897
NCIH460	AZD1775	MK-8669	31.5233	2.49551	-0.19451	1
NCIH520	AZD1775	MK-8669	0.450537	0.657446	0.0706004	2.88101
OCUBM	AZD1775	MK-8669	1.16412	0.372077	0.118708	6.0452
OV90	AZD1775	MK-8669	-0.0830118	0.835902	-0.0186919	2.9009
OVCAR3	AZD1775	MK-8669	0.218685	1.14987	-0.104891	2.00829
PA1	AZD1775	MK-8669	1.61292	1.3844	-0.10571	1.65084
RKO	AZD1775	MK-8669	1.95585	0.727029	0.019581	1.66227
RPMI7951	AZD1775	MK-8669	0.397685	0.428665	0.0324613	2.7726
SKMEL30	AZD1775	MK-8669	1.635	1.20389	-0.0993193	1.63713
SKMES1	AZD1775	MK-8669	0.861091	0.899856	0.0235885	2.26843
SKOV3	AZD1775	MK-8669	1.78304	0.715227	-0.00280128	2.71174
SW620	AZD1775	MK-8669	1.39937	1.02575	-0.0911731	1.84916
SW837	AZD1775	MK-8669	3.19632	3.73989	-0.222559	1.50023
T47D	AZD1775	MK-8669	0.986476	5.00291	-0.121534	1
UACC62	AZD1775	MK-8669	1.5674	1.30159	-0.0913477	1.62822
UWB1289	AZD1775	MK-8669	-0.222806	1.0477	-0.0485369	4.03967
UWB1289BRCA1	AZD1775	MK-8669	0.586112	0.968163	-0.0782446	3.43493
VCAP	AZD1775	MK-8669	0.254538	1.32881	-0.0805467	1.34311
ZR751	AZD1775	MK-8669	0.237677	2.5039	-0.272429	2.39981
A2058	AZD1775	MK-8776	2.27706	0.214987	0.327576	8.17173
A2780	AZD1775	MK-8776	2.50176	0.355017	0.230964	4.23712
A375	AZD1775	MK-8776	3.83103	0.268358	0.241967	5.26384
A427	AZD1775	MK-8776	1.51983	0.30868	0.240748	9.9864
CAOV3	AZD1775	MK-8776	0.585161	0.108824	0.00216421	12.7244
COLO320DM	AZD1775	MK-8776	1.63329	0.493165	0.193592	5.09088
DLD1	AZD1775	MK-8776	1.12709	0.573341	0.123467	1.42595
EFM192B	AZD1775	MK-8776	1.51573	0.207713	0.214887	7.81977
ES2	AZD1775	MK-8776	2.16293	0.393192	0.220876	8.77535
HCT116	AZD1775	MK-8776	4.30139	0.483994	0.271173	1.99601
HT144	AZD1775	MK-8776	1.66501	0.466105	0.140263	2.46183
HT29	AZD1775	MK-8776	1.28283	0.365787	0.258452	6.10773
KPL1	AZD1775	MK-8776	1.21057	1.41843	-0.0442128	1.27422
LOVO	AZD1775	MK-8776	3.61547	0.209785	0.0950838	27.8207
MDAMB436	AZD1775	MK-8776	2.07974	0.302979	0.177594	6.75674
MSTO	AZD1775	MK-8776	2.63571	0.325319	0.232645	9.02525
NCIH1650	AZD1775	MK-8776	2.20182	0.394768	0.162701	4.46755
NCIH2122	AZD1775	MK-8776	1.4981	0.567506	0.157097	8.42687
NCIH460	AZD1775	MK-8776	3.82571	1.12062	-0.152676	1.5211
NCIH520	AZD1775	MK-8776	1.63851	0.496439	0.116264	2.88916
OCUBM	AZD1775	MK-8776	6.47158	0.0295366	0.168849	6.52875
OV90	AZD1775	MK-8776	1.41348	0.508052	0.136905	3.60274
OVCAR3	AZD1775	MK-8776	1.22003	0.404539	0.186376	8.8979
PA1	AZD1775	MK-8776	2.10672	0.539935	0.170914	3.16955
RKO	AZD1775	MK-8776	2.83632	0.310516	0.253378	8.99104
RPMI7951	AZD1775	MK-8776	2.67692	0.402745	0.202997	9.08954
SKMEL30	AZD1775	MK-8776	2.5016	0.222451	0.306164	11.2684
SKMES1	AZD1775	MK-8776	1.70983	0.462762	0.0607999	17.6341
SKOV3	AZD1775	MK-8776	4.13443	0.329161	0.287137	6.14926
SW620	AZD1775	MK-8776	1.35123	0.698909	0.102887	1.87568
SW837	AZD1775	MK-8776	1.32276	0.432647	0.130021	5.42458
T47D	AZD1775	MK-8776	-0.771505	555.873	-0.448793	1
UACC62	AZD1775	MK-8776	1.93675	0.558729	0.0884485	2.71163
UWB1289	AZD1775	MK-8776	2.09765	0.367995	0.0174078	30.7096
UWB1289BRCA1	AZD1775	MK-8776	2.40137	0.167531	-0.0028371	27.3862
VCAP	AZD1775	MK-8776	2.02579	0.304101	0.171613	5.04692
ZR751	AZD1775	MK-8776	0.477457	4.85728	-0.358137	1.60893
A2058	AZD1775	Oxaliplatin	-0.208934	0.936045	0.0519972	2.02707
A2780	AZD1775	Oxaliplatin	-0.491159	1.59033	-0.0532349	4.84706
A375	AZD1775	Oxaliplatin	-0.459573	0.995075	0.0276314	1.78516
A427	AZD1775	Oxaliplatin	-0.550198	1.12049	0.00564382	1.87936
CAOV3	AZD1775	Oxaliplatin	-0.0205015	0.890218	-0.00826109	4.52631
COLO320DM	AZD1775	Oxaliplatin	-0.41521	1.00905	0.0147952	1.80202
DLD1	AZD1775	Oxaliplatin	-0.965217	1.95028	-0.0793516	1
EFM192B	AZD1775	Oxaliplatin	-0.30017	1.13466	-0.0407073	2.46419
ES2	AZD1775	Oxaliplatin	-0.64178	1.16285	0.00505004	1.68862
HCT116	AZD1775	Oxaliplatin	-0.252495	0.956653	0.0391734	1.66902
HT144	AZD1775	Oxaliplatin	-0.363409	1.63451	-0.0532882	1.02383
HT29	AZD1775	Oxaliplatin	-0.263974	1.00254	0.00095192	3.35545
KPL1	AZD1775	Oxaliplatin	-0.501559	2.13762	-0.13066	1
LNCAP	AZD1775	Oxaliplatin	-0.19517	1.12013	-0.0175992	3.93055
LOVO	AZD1775	Oxaliplatin	-0.552444	1.4801	-0.0631609	6.58565
MDAMB436	AZD1775	Oxaliplatin	-0.547333	1.39733	-0.0850673	2.2922
MSTO	AZD1775	Oxaliplatin	-0.628424	1.15549	0.016081	3.03424
NCIH1650	AZD1775	Oxaliplatin	-0.295364	1.20185	-0.0416293	1.29522
NCIH2122	AZD1775	Oxaliplatin	-0.532553	1.20227	0.0168469	1.71097
NCIH23	AZD1775	Oxaliplatin	-0.595554	1.41394	-0.0384766	4.00532
NCIH460	AZD1775	Oxaliplatin	-0.613405	1.74693	-0.244177	1.9293
NCIH520	AZD1775	Oxaliplatin	-0.535011	1.41028	-0.0416226	1.66682
OCUBM	AZD1775	Oxaliplatin	0.293456	0.858822	0.076758	1.99514
OV90	AZD1775	Oxaliplatin	-0.979498	2.01959	-0.0899318	1
OVCAR3	AZD1775	Oxaliplatin	-0.143182	0.995078	-0.000231218	2.56601
PA1	AZD1775	Oxaliplatin	-0.230678	1.18402	0.0119757	5.46424
RKO	AZD1775	Oxaliplatin	-0.853566	1.68352	-0.0520735	1.44699
RPMI7951	AZD1775	Oxaliplatin	-0.403109	1.13074	-0.00153897	2.08412
SKMEL30	AZD1775	Oxaliplatin	-0.336328	1.23158	0.0161901	2.94128
SKMES1	AZD1775	Oxaliplatin	-0.327505	0.972423	-0.0324339	1.9268
SKOV3	AZD1775	Oxaliplatin	-0.105367	1.01415	0.0251128	1.44888
SW620	AZD1775	Oxaliplatin	-0.492847	1.30283	-0.0508148	3.38742
SW837	AZD1775	Oxaliplatin	-0.0427687	1.60225	-0.0505089	3.46691
UACC62	AZD1775	Oxaliplatin	-0.428052	1.56836	-0.0614796	1.7873
UWB1289	AZD1775	Oxaliplatin	-0.484976	1.18832	-0.0677271	4.94176
UWB1289BRCA1	AZD1775	Oxaliplatin	-0.488398	1.19897	-0.0657175	4.23636
VCAP	AZD1775	Oxaliplatin	-0.220369	1.44559	-0.0311191	1.49888
ZR751	AZD1775	Oxaliplatin	-0.731265	5.97719	-0.32462	1
A2058	AZD1775	PD325901	0.338568	0.813343	0.0557176	1.9324
A2780	AZD1775	PD325901	2.63599	0.422181	0.0648573	3.86995
A375	AZD1775	PD325901	0.348427	0.686073	0.0168781	7.2256
A427	AZD1775	PD325901	0.799606	0.843045	-0.0315827	2.13692
CAOV3	AZD1775	PD325901	0.546756	0.670216	-0.0673024	3.07819
COLO320DM	AZD1775	PD325901	-0.312906	1.18041	0.0312363	1.3618
DLD1	AZD1775	PD325901	1.83587	1.36061	0.0867902	1.06089
EFM192B	AZD1775	PD325901	1.46617	3.31836	-0.277018	1.04679
ES2	AZD1775	PD325901	0.401257	0.696271	0.0525252	3.25862
HCT116	AZD1775	PD325901	0.650351	0.526909	0.0876049	1.84605
HT144	AZD1775	PD325901	0.766086	0.60575	0.0485589	5.57691
HT29	AZD1775	PD325901	-0.0538186	0.986996	0.011271	7.81265
KPL1	AZD1775	PD325901	-0.506909	35.9342	-0.420075	1
LNCAP	AZD1775	PD325901	-1.999	7.80079	-0.450011	1.07608
LOVO	AZD1775	PD325901	-0.195873	1.06423	-0.0534796	11.6669
MDAMB436	AZD1775	PD325901	2.05984	1.68646	-0.090769	1.13879
MSTO	AZD1775	PD325901	2.00353	1.14795	-0.12487	1.76936
NCIH1650	AZD1775	PD325901	3.01322	2.00616	-0.151059	1.16225
NCIH2122	AZD1775	PD325901	0.215603	0.860569	0.0492718	2.12711
NCIH23	AZD1775	PD325901	0.686807	0.727444	0.0043421	4.16682
NCIH460	AZD1775	PD325901	2.03818	4.43656	-0.318557	1
NCIH520	AZD1775	PD325901	-0.874095	3.81107	-0.237719	1
OCUBM	AZD1775	PD325901	-1.37734	1.2449	-0.00200506	1.21966
OV90	AZD1775	PD325901	-0.220173	1.00388	0.00469326	3.23238
OVCAR3	AZD1775	PD325901	0.611715	0.97278	-0.0318944	1.79647
PA1	AZD1775	PD325901	1.05567	2.02953	-0.148302	1.40213
RKO	AZD1775	PD325901	1.35297	0.778971	0.0218752	1.50336
RPMI7951	AZD1775	PD325901	0.343092	0.737044	0.0221904	3.28817
SKMEL30	AZD1775	PD325901	-0.263457	1.00066	0.00830219	8.72508
SKMES1	AZD1775	PD325901	-0.443046	1.21313	-0.0404659	5.45861
SKOV3	AZD1775	PD325901	1.88624	1.35974	-0.0163767	1.24173
SW620	AZD1775	PD325901	-0.132709	1.10594	-0.0317058	11.3762
SW837	AZD1775	PD325901	0.0707266	0.843346	-0.016753	4.1104
T47D	AZD1775	PD325901	1.91505	7.25e+24	-0.56342	1
UACC62	AZD1775	PD325901	-0.026506	0.782234	-0.000436784	8.7166
UWB1289	AZD1775	PD325901	0.0963181	1.36778	-0.138255	2.95843
UWB1289BRCA1	AZD1775	PD325901	-0.257762	1.02219	-0.0953933	2.78533
VCAP	AZD1775	PD325901	0.898609	0.841984	-0.291972	1.28156
ZR751	AZD1775	PD325901	-0.606122	15.5333	-0.404323	1
A2058	AZD1775	SN-38	-0.0896251	0.869957	0.0928326	2.7283
A2780	AZD1775	SN-38	0.0948584	0.757806	0.0200615	4.05423
A375	AZD1775	SN-38	0.200343	0.845152	0.0732568	1.75167
A427	AZD1775	SN-38	-0.14199	0.814937	0.0348187	3.15205
CAOV3	AZD1775	SN-38	-0.136457	0.789033	0.0202643	4.67401
COLO320DM	AZD1775	SN-38	0.0364124	1.40763	-0.10797	1.64819
DLD1	AZD1775	SN-38	0.046353	2.06753	-0.0481336	1
EFM192B	AZD1775	SN-38	0.0366671	0.979589	0.00724651	1.32118
ES2	AZD1775	SN-38	-0.1312	0.858338	0.0742194	2.10978
HCT116	AZD1775	SN-38	0.198744	1.00831	0.0618292	1.30178
HT144	AZD1775	SN-38	0.422204	1.13486	-0.030619	1.04257
HT29	AZD1775	SN-38	0.254303	0.874185	0.11315	2.27575
KPL1	AZD1775	SN-38	0.371425	3.87549	-0.163703	1
LNCAP	AZD1775	SN-38	0.0432803	2.1612	-0.177055	1.56749
LOVO	AZD1775	SN-38	-0.219196	0.569818	0.0387911	2.70296
MDAMB436	AZD1775	SN-38	0.246453	0.867593	-0.00961251	1.87895
MSTO	AZD1775	SN-38	0.259762	0.864543	0.112879	3.41459
NCIH1650	AZD1775	SN-38	1.46327	1.38389	-0.0947185	1.24256
NCIH2122	AZD1775	SN-38	-1.999	19.6137	-0.520824	1
NCIH23	AZD1775	SN-38	-0.418116	1.02328	0.00961215	2.50853
NCIH460	AZD1775	SN-38	0.315685	2.1005	-0.206449	1.10063
NCIH520	AZD1775	SN-38	0.677333	0.758786	0.091179	1.63846
OCUBM	AZD1775	SN-38	0.278462	0.862866	0.0740662	3.06347
OV90	AZD1775	SN-38	-0.175132	1.2364	0.00225146	1.58451
OVCAR3	AZD1775	SN-38	3.54935	0.359084	0.177807	4.65635
PA1	AZD1775	SN-38	0.541805	0.826974	0.129112	4.56664
RKO	AZD1775	SN-38	-0.438938	1.1105	-0.0540849	1.4104
RPMI7951	AZD1775	SN-38	0.119949	0.843101	0.068356	2.23411
SKMEL30	AZD1775	SN-38	-0.00239178	0.817671	0.0941916	2.12295
SKMES1	AZD1775	SN-38	0.136185	0.891234	0.0408333	1.99851
SKOV3	AZD1775	SN-38	0.137918	0.924039	0.0817539	1.66045
SW620	AZD1775	SN-38	-0.234692	0.989847	0.00766683	2.58052
SW837	AZD1775	SN-38	1.5621	1.60282	-0.121782	1.81009
T47D	AZD1775	SN-38	-1.999	33.0015	-0.335644	1
UACC62	AZD1775	SN-38	0.154814	0.82891	0.0590891	2.06577
UWB1289	AZD1775	SN-38	0.128311	0.923106	-0.0314833	9.58524
UWB1289BRCA1	AZD1775	SN-38	0.494766	0.761851	0.0328909	3.92867
VCAP	AZD1775	SN-38	0.748899	1.33325	-0.0605091	1.31085
ZR751	AZD1775	SN-38	2.68417	5.25407	-0.356568	1.03969
A2058	AZD1775	Sorafenib	-0.400156	1.17466	0.0902571	1.98695
A2780	AZD1775	Sorafenib	-0.0336619	0.965122	0.0217687	4.342
A375	AZD1775	Sorafenib	-0.32891	1.02545	0.0722393	2.13522
A427	AZD1775	Sorafenib	0.239636	1.03162	0.0464908	5.97108
CAOV3	AZD1775	Sorafenib	-0.766035	1.30576	-0.00367293	3.17469
COLO320DM	AZD1775	Sorafenib	-0.529501	1.29221	-0.0101492	2.79327
DLD1	AZD1775	Sorafenib	0.126512	0.861448	0.0854315	1.84363
EFM192B	AZD1775	Sorafenib	-0.209627	1.10724	0.0232095	1.47536
ES2	AZD1775	Sorafenib	-0.317842	1.19454	0.044203	2.20503
HCT116	AZD1775	Sorafenib	-0.0181726	0.970972	0.101931	1.87225
HT144	AZD1775	Sorafenib	-0.413905	1.03871	0.0268377	1.73778
HT29	AZD1775	Sorafenib	-0.407563	1.19768	0.0234951	3.05333
KPL1	AZD1775	Sorafenib	-0.0324668	0.890783	-0.0166428	2.59217
LNCAP	AZD1775	Sorafenib	-0.610164	1.49965	-0.0985775	2.54526
LOVO	AZD1775	Sorafenib	-0.739573	1.33843	-0.0247962	4.25798
MDAMB436	AZD1775	Sorafenib	-0.395753	1.12658	0.012966	1.56465
MSTO	AZD1775	Sorafenib	0.0569126	0.0346165	-0.0132	16.0615
NCIH1650	AZD1775	Sorafenib	-0.519129	0.929652	0.0247002	1.87305
NCIH2122	AZD1775	Sorafenib	-0.497408	1.25532	0.0366755	2.10533
NCIH23	AZD1775	Sorafenib	-0.591589	1.39934	0.00203004	3.69177
NCIH460	AZD1775	Sorafenib	-0.0662647	1.30064	-0.11635	1.66936
NCIH520	AZD1775	Sorafenib	-0.335487	1.03325	0.0677834	1.94648
OCUBM	AZD1775	Sorafenib	0.0539117	0.829928	0.0579618	3.11138
OV90	AZD1775	Sorafenib	-0.375218	1.11648	0.0252961	1.67982
OVCAR3	AZD1775	Sorafenib	-0.733548	1.81059	-0.0644306	1.64079
PA1	AZD1775	Sorafenib	-0.341318	1.05758	0.0445277	2.78266
RKO	AZD1775	Sorafenib	-0.100362	1.0015	0.096141	1.95861
RPMI7951	AZD1775	Sorafenib	-0.33834	1.14372	0.0597239	1.9971
SKMEL30	AZD1775	Sorafenib	0.11012	0.647868	0.0379755	4.05707
SKMES1	AZD1775	Sorafenib	-0.436505	1.34094	0.0154412	2.6111
SKOV3	AZD1775	Sorafenib	-0.029791	0.822534	0.158172	2.02471
SW620	AZD1775	Sorafenib	-0.638664	1.09088	0.0360995	2.66857
SW837	AZD1775	Sorafenib	-0.523822	0.942967	-0.0106001	1.81256
T47D	AZD1775	Sorafenib	-0.349768	0.829432	0.0873661	1.77887
UACC62	AZD1775	Sorafenib	-0.522512	1.11608	0.0199608	1.81494
UWB1289	AZD1775	Sorafenib	-0.0961643	0.87478	-0.0473327	8.71716
UWB1289BRCA1	AZD1775	Sorafenib	-0.506096	1.44734	-0.0636456	6.05381
VCAP	AZD1775	Sorafenib	-0.578543	1.35542	0.0805003	1.67434
ZR751	AZD1775	Sorafenib	-1.50561	2.42297	-0.300872	1.49377
A2058	AZD1775	Topotecan	0.137934	0.789869	0.0325231	8.40286
A2780	AZD1775	Topotecan	-0.107301	0.411176	-0.0188117	14.2298
A375	AZD1775	Topotecan	-0.251548	1.00567	0.018724	6.63929
A427	AZD1775	Topotecan	0.0955142	0.888957	0.0304043	11.119
CAOV3	AZD1775	Topotecan	0.137051	0.892602	0.0124112	17.3697
COLO320DM	AZD1775	Topotecan	-0.281248	0.893141	-0.0142569	3.7299
DLD1	AZD1775	Topotecan	-0.921053	1.19594	-0.0585898	2.92944
EFM192B	AZD1775	Topotecan	-0.343618	1.18536	-0.0512846	3.65515
ES2	AZD1775	Topotecan	-0.534493	1.18931	-0.00621638	6.0347
HCT116	AZD1775	Topotecan	-0.0734123	1.18564	0.0117862	3.39987
HT144	AZD1775	Topotecan	-0.214152	0.838357	0.0133445	2.55388
HT29	AZD1775	Topotecan	-0.0996215	0.860548	0.0527183	7.61741
KPL1	AZD1775	Topotecan	1.17615	3.22241	-0.0773484	1
LNCAP	AZD1775	Topotecan	-1.999	10.7965	-0.630572	1
LOVO	AZD1775	Topotecan	-0.443134	1.30261	-0.0465947	8.90331
MDAMB436	AZD1775	Topotecan	-0.264889	0.945628	-0.0391238	5.86166
MSTO	AZD1775	Topotecan	-0.0333385	1.05757	0.0347255	8.31622
NCIH1650	AZD1775	Topotecan	-0.0700418	0.899272	0.020305	2.58368
NCIH2122	AZD1775	Topotecan	-0.0419101	0.842087	0.00519177	7.93795
NCIH460	AZD1775	Topotecan	-0.83358	1.5278	-0.183529	3.61102
NCIH520	AZD1775	Topotecan	-0.146348	0.796261	0.0216357	4.72371
OCUBM	AZD1775	Topotecan	0.578016	0.67213	0.100476	13.3936
OV90	AZD1775	Topotecan	-0.514576	1.2839	-0.040967	3.56995
OVCAR3	AZD1775	Topotecan	6.03921	0.0952198	0.196766	14.2265
PA1	AZD1775	Topotecan	-0.570493	0.925287	0.0131083	12.652
RKO	AZD1775	Topotecan	-0.522885	1.28583	-0.018951	3.39029
RPMI7951	AZD1775	Topotecan	-0.378047	1.01001	-0.0173945	7.44491
SKMEL30	AZD1775	Topotecan	0.252294	0.592954	0.0712301	4.28133
SKMES1	AZD1775	Topotecan	-0.574176	1.5188	-0.0237125	5.29767
SKOV3	AZD1775	Topotecan	-0.301455	1.03311	0.0109684	3.68956
SW620	AZD1775	Topotecan	0.0290091	0.769314	0.0256504	8.77477
SW837	AZD1775	Topotecan	-0.0996319	0.777888	3.69e-05	4.26805
T47D	AZD1775	Topotecan	-0.252629	1.71141	-0.0266891	3.13003
UACC62	AZD1775	Topotecan	-0.559471	1.09008	-0.037642	5.7064
UWB1289	AZD1775	Topotecan	0.538999	0.890967	-0.0291264	33.0356
UWB1289BRCA1	AZD1775	Topotecan	0.104976	0.989913	-0.0138166	10.2271
VCAP	AZD1775	Topotecan	-0.207045	0.694034	0.0733332	2.89991
ZR751	AZD1775	Topotecan	3.03496	2.27198	-0.236668	2.2285
A2058	BEZ-235	Dinaciclib	-0.0947368	0.856579	0.030879	9.25709
A2780	BEZ-235	Dinaciclib	-0.0432453	0.888601	0.0363547	17.3101
A375	BEZ-235	Dinaciclib	0.153577	0.80042	0.0424599	7.33336
A427	BEZ-235	Dinaciclib	-0.139679	0.906064	0.0132304	6.69457
CAOV3	BEZ-235	Dinaciclib	0.182178	0.73855	-0.018042	5.83043
COLO320DM	BEZ-235	Dinaciclib	0.403769	0.583257	0.0937416	6.01004
DLD1	BEZ-235	Dinaciclib	-0.00571364	0.807955	0.0109713	7.42849
EFM192B	BEZ-235	Dinaciclib	0.261629	0.646795	0.0597942	8.32857
ES2	BEZ-235	Dinaciclib	0.222293	0.77278	0.039742	6.5181
HCT116	BEZ-235	Dinaciclib	-0.179716	1.04302	0.0062712	2.39996
HT144	BEZ-235	Dinaciclib	-0.143538	0.87032	0.0254251	5.21804
HT29	BEZ-235	Dinaciclib	0.318795	0.680654	0.00974155	7.50744
KPL1	BEZ-235	Dinaciclib	0.0510499	0.731106	-0.056165	13.9655
LOVO	BEZ-235	Dinaciclib	-0.299338	1.00316	-0.0175652	15.7971
MDAMB436	BEZ-235	Dinaciclib	0.323131	0.556428	-0.0253401	6.3049
MSTO	BEZ-235	Dinaciclib	-0.469559	1.06622	0.0256908	5.83355
NCIH1650	BEZ-235	Dinaciclib	-0.310602	0.73813	0.0193891	3.80544
NCIH2122	BEZ-235	Dinaciclib	0.308361	0.875612	0.0658585	8.89643
NCIH23	BEZ-235	Dinaciclib	0.00753883	0.882309	0.0128474	9.65061
NCIH460	BEZ-235	Dinaciclib	0.491772	0.673583	0.0498632	2.88867
NCIH520	BEZ-235	Dinaciclib	0.113778	0.777162	0.0311215	12.897
OCUBM	BEZ-235	Dinaciclib	-0.488559	0.934035	0.0127929	8.55768
OV90	BEZ-235	Dinaciclib	0.0782316	0.811687	-0.028534	8.38389
OVCAR3	BEZ-235	Dinaciclib	0.223135	0.838366	0.0256927	6.45289
PA1	BEZ-235	Dinaciclib	-0.148545	0.969909	0.0431208	9.87443
RKO	BEZ-235	Dinaciclib	0.0318041	0.659232	0.0265045	7.00851
RPMI7951	BEZ-235	Dinaciclib	0.36129	0.671493	0.0531651	11.7568
SKMEL30	BEZ-235	Dinaciclib	-0.257646	1.19667	-0.00226205	6.10024
SKMES1	BEZ-235	Dinaciclib	0.0514251	0.824595	0.0439727	5.19054
SKOV3	BEZ-235	Dinaciclib	-0.498772	0.80384	0.0172929	5.18795
SW620	BEZ-235	Dinaciclib	-0.199846	1.07036	0.015345	7.18016
SW837	BEZ-235	Dinaciclib	0.114288	0.783067	0.0290293	3.78134
T47D	BEZ-235	Dinaciclib	0.892643	0.380086	0.0201999	5.73745
UACC62	BEZ-235	Dinaciclib	0.308204	0.736809	0.0485071	6.03054
UWB1289	BEZ-235	Dinaciclib	0.0871114	0.754117	0.00438518	8.62695
UWB1289BRCA1	BEZ-235	Dinaciclib	0.303379	0.753525	0.0125087	8.86303
VCAP	BEZ-235	Dinaciclib	-0.357419	1.01448	0.0233515	2.94197
ZR751	BEZ-235	Dinaciclib	-0.214456	0.83178	-0.00988944	6.54853
A2058	BEZ-235	MK-8776	0.234388	0.444562	0.0719045	9.45735
A2780	BEZ-235	MK-8776	1.78821	0.506116	0.0592327	8.26105
A375	BEZ-235	MK-8776	1.40967	0.533405	0.00628523	4.89428
A427	BEZ-235	MK-8776	-0.320699	0.462963	-0.0106721	5.4852
CAOV3	BEZ-235	MK-8776	0.264348	0.407015	-0.00877891	8.64736
COLO320DM	BEZ-235	MK-8776	0.35874	0.552694	0.031501	5.39622
DLD1	BEZ-235	MK-8776	0.0512786	0.843044	0.0105021	3.82186
EFM192B	BEZ-235	MK-8776	-0.269693	0.583713	0.00592633	8.49953
ES2	BEZ-235	MK-8776	0.933057	0.617225	0.070599	9.90552
HCT116	BEZ-235	MK-8776	1.82611	0.73635	0.105815	1.8122
HT144	BEZ-235	MK-8776	-1.999	8.40218	-0.518283	1.00246
HT29	BEZ-235	MK-8776	1.01525	0.454807	0.0158101	5.43652
KPL1	BEZ-235	MK-8776	-0.24711	0.913815	-0.110881	4.84717
LNCAP	BEZ-235	MK-8776	-1.999	125.122	-0.563718	1.00656
LOVO	BEZ-235	MK-8776	0.281643	0.766704	-0.0388631	32.4738
MDAMB436	BEZ-235	MK-8776	1.21413	0.400401	0.00531345	7.99972
MSTO	BEZ-235	MK-8776	0.248254	0.836309	0.0485173	11.9589
NCIH1650	BEZ-235	MK-8776	-0.170952	0.907502	-0.052746	2.85977
NCIH2122	BEZ-235	MK-8776	-0.345128	1.21393	-0.0287066	9.6451
NCIH23	BEZ-235	MK-8776	-0.0567369	0.943719	-0.0416993	10.3293
NCIH460	BEZ-235	MK-8776	9.11939	0.42885	0.00884493	2.57947
NCIH520	BEZ-235	MK-8776	0.6365	0.70612	-0.0493414	5.70981
OCUBM	BEZ-235	MK-8776	0.470045	0.646542	-0.0227605	6.09131
OV90	BEZ-235	MK-8776	-0.0677666	0.734368	-0.019341	7.32207
OVCAR3	BEZ-235	MK-8776	-0.18034	0.801702	-0.0107115	7.45805
PA1	BEZ-235	MK-8776	0.370438	0.820779	-0.0510888	4.51902
RKO	BEZ-235	MK-8776	0.959709	0.355028	0.0638291	11.4271
RPMI7951	BEZ-235	MK-8776	0.500425	0.696342	-0.00201992	14.1012
SKMEL30	BEZ-235	MK-8776	0.111234	0.448229	0.0499553	8.77072
SKMES1	BEZ-235	MK-8776	0.113439	0.9241	0.00288728	13.0842
SKOV3	BEZ-235	MK-8776	0.478477	0.67837	0.0342887	8.97974
SW620	BEZ-235	MK-8776	0.175784	0.622865	0.0695964	2.67707
SW837	BEZ-235	MK-8776	-1.999	4e-06	-0.591633	1.00246
T47D	BEZ-235	MK-8776	0.927419	26.6375	-0.306712	3.075
UACC62	BEZ-235	MK-8776	0.361407	0.734524	-0.0126636	4.04224
UWB1289	BEZ-235	MK-8776	0.225851	1.07909	-0.0590806	14.1138
UWB1289BRCA1	BEZ-235	MK-8776	0.298975	0.932374	-0.0398837	16.0726
VCAP	BEZ-235	MK-8776	0.918789	1.25649	-0.115562	1.96929
ZR751	BEZ-235	MK-8776	-0.378693	1.68502	-0.200365	3.60906
A2058	BEZ-235	Oxaliplatin	0.924413	0.730827	0.0623939	5.92585
A2780	BEZ-235	Oxaliplatin	0.30167	0.902118	-0.0200966	21.6886
A375	BEZ-235	Oxaliplatin	-0.281265	0.688507	0.0581865	3.57529
A427	BEZ-235	Oxaliplatin	-0.807815	0.694752	0.000925062	2.7996
CAOV3	BEZ-235	Oxaliplatin	0.250827	0.719886	0.00809367	4.37529
COLO320DM	BEZ-235	Oxaliplatin	0.243153	0.63288	0.0509774	4.05015
DLD1	BEZ-235	Oxaliplatin	-0.358182	0.981232	-0.0307021	3.95016
EFM192B	BEZ-235	Oxaliplatin	0.227529	0.875008	0.00150225	8.62114
ES2	BEZ-235	Oxaliplatin	-0.320915	0.714913	0.0222253	3.08623
HCT116	BEZ-235	Oxaliplatin	0.37174	0.836546	0.0700963	2.10344
HT144	BEZ-235	Oxaliplatin	-0.317292	0.985447	-0.0635531	2.34256
HT29	BEZ-235	Oxaliplatin	0.441062	0.668517	-0.0212114	6.89883
KPL1	BEZ-235	Oxaliplatin	0.618184	0.592025	-0.0167724	5.5306
LNCAP	BEZ-235	Oxaliplatin	-0.99198	1.10607	-0.147525	5.98193
LOVO	BEZ-235	Oxaliplatin	-0.730266	1.30669	-0.0923312	16.9001
MDAMB436	BEZ-235	Oxaliplatin	3.00867	0.450408	-0.0450903	10.6216
MSTO	BEZ-235	Oxaliplatin	0.159051	0.735586	0.0707971	10.2046
NCIH1650	BEZ-235	Oxaliplatin	-0.261244	0.924855	-0.0621508	2.38193
NCIH2122	BEZ-235	Oxaliplatin	-0.269302	0.786667	0.0347344	4.01017
NCIH23	BEZ-235	Oxaliplatin	-0.537422	1.09569	-0.0720364	5.53994
NCIH460	BEZ-235	Oxaliplatin	0.200899	0.992026	-0.0397243	3.63441
NCIH520	BEZ-235	Oxaliplatin	0.0107535	0.708716	0.0049202	10.505
OCUBM	BEZ-235	Oxaliplatin	0.292372	0.575346	0.0744883	7.95205
OV90	BEZ-235	Oxaliplatin	-0.377876	1.02061	-0.0641299	3.87707
OVCAR3	BEZ-235	Oxaliplatin	-0.0660753	0.927638	-0.0799342	2.94103
PA1	BEZ-235	Oxaliplatin	-0.335487	1.52201	-0.033197	12.6218
RKO	BEZ-235	Oxaliplatin	-0.204977	0.853294	-0.0162913	3.93804
RPMI7951	BEZ-235	Oxaliplatin	0.140933	0.628075	0.0185806	7.19848
SKMEL30	BEZ-235	Oxaliplatin	0.504003	0.767233	0.0459632	6.11527
SKMES1	BEZ-235	Oxaliplatin	0.675954	0.616743	0.0225578	3.60306
SKOV3	BEZ-235	Oxaliplatin	-0.461981	0.608953	0.058712	5.58594
SW620	BEZ-235	Oxaliplatin	0.012996	0.968973	-0.017377	6.62526
SW837	BEZ-235	Oxaliplatin	-0.0482923	0.701746	-0.00848217	5.54651
T47D	BEZ-235	Oxaliplatin	0.30521	1.09851	-0.0268014	5.59277
UACC62	BEZ-235	Oxaliplatin	0.15131	0.74193	-0.0128829	5.74628
UWB1289	BEZ-235	Oxaliplatin	1.09213	0.578263	-0.0110415	6.68392
UWB1289BRCA1	BEZ-235	Oxaliplatin	0.650672	0.647569	-0.00514328	5.48079
VCAP	BEZ-235	Oxaliplatin	0.669044	1.05933	-0.0280813	1.91174
ZR751	BEZ-235	Oxaliplatin	-0.544517	0.958226	-0.10462	4.53193
A2058	BEZ-235	SN-38	-0.348601	0.762642	0.00294793	6.28291
A2780	BEZ-235	SN-38	0.71567	0.635768	0.0169115	15.9828
A375	BEZ-235	SN-38	0.689407	0.567076	0.107704	4.0389
A427	BEZ-235	SN-38	0.0610961	0.739666	-0.0123521	3.95291
CAOV3	BEZ-235	SN-38	0.236352	0.751309	0.0260839	4.94701
COLO320DM	BEZ-235	SN-38	1.55106	0.68125	-0.0540826	3.63052
DLD1	BEZ-235	SN-38	1.06049	0.734252	-0.0160628	4.10998
EFM192B	BEZ-235	SN-38	0.449748	0.596988	0.0661251	4.63708
ES2	BEZ-235	SN-38	-0.0530739	0.743131	0.0473563	3.46693
HCT116	BEZ-235	SN-38	0.59463	0.724409	0.0965719	2.04636
HT144	BEZ-235	SN-38	1.32541	0.532256	0.00160308	3.13874
HT29	BEZ-235	SN-38	0.189023	0.598921	0.0558262	3.87815
KPL1	BEZ-235	SN-38	1.43009	0.640713	-0.0764737	5.61302
LNCAP	BEZ-235	SN-38	0.838085	0.718252	-0.0554873	6.35683
LOVO	BEZ-235	SN-38	-0.400888	0.870931	-0.0105644	6.44202
MDAMB436	BEZ-235	SN-38	1.36182	0.480403	-0.0231564	5.82391
MSTO	BEZ-235	SN-38	0.254716	0.830524	0.0728118	6.7319
NCIH1650	BEZ-235	SN-38	0.758633	1.4153	-0.126496	2.35651
NCIH2122	BEZ-235	SN-38	0.129221	0.815452	0.0141836	7.41024
NCIH23	BEZ-235	SN-38	-0.335085	0.808246	0.000485568	3.64502
NCIH460	BEZ-235	SN-38	1.43862	0.475269	0.117767	2.55138
NCIH520	BEZ-235	SN-38	1.65398	0.524311	0.0542182	7.30553
OCUBM	BEZ-235	SN-38	0.278521	0.774212	0.0295662	10.0582
OV90	BEZ-235	SN-38	-0.11415	0.746448	-0.021533	4.53469
OVCAR3	BEZ-235	SN-38	-0.432906	0.752475	-0.062446	2.65065
PA1	BEZ-235	SN-38	0.351585	0.732223	0.03306	10.4021
RKO	BEZ-235	SN-38	0.235303	0.651901	0.00435155	4.20466
SKMEL30	BEZ-235	SN-38	0.50123	0.607961	0.0784289	3.69235
SKMES1	BEZ-235	SN-38	1.36362	0.618963	0.0886778	3.15243
SKOV3	BEZ-235	SN-38	0.108428	0.603031	0.0465697	4.90506
SW620	BEZ-235	SN-38	-0.0445596	0.857039	0.00832501	4.65645
SW837	BEZ-235	SN-38	-0.160289	2.17037	-0.180673	2.05088
UACC62	BEZ-235	SN-38	0.48711	0.733652	0.0320899	4.47931
UWB1289	BEZ-235	SN-38	0.950721	0.654962	-0.0231547	10.7641
UWB1289BRCA1	BEZ-235	SN-38	1.01048	0.578323	0.0286702	3.61609
VCAP	BEZ-235	SN-38	1.73716	1.36506	-0.0732743	1.78975
ZR751	BEZ-235	SN-38	0.632135	0.893416	-0.112494	4.28071
A2058	BEZ-235	Sorafenib	-0.19521	0.891192	0.0798295	5.9533
A2780	BEZ-235	Sorafenib	0.0173505	0.947513	0.00865844	15.502
A375	BEZ-235	Sorafenib	-0.432899	1.03575	0.0433471	4.51942
A427	BEZ-235	Sorafenib	1.10065	0.993693	0.0397789	9.90618
CAOV3	BEZ-235	Sorafenib	-0.0299274	0.803069	0.0479555	3.07775
COLO320DM	BEZ-235	Sorafenib	0.00972064	0.968166	0.0239761	5.52075
DLD1	BEZ-235	Sorafenib	0.0784391	0.844909	0.0547874	6.9719
EFM192B	BEZ-235	Sorafenib	-0.463335	1.05525	0.0249588	4.95623
ES2	BEZ-235	Sorafenib	0.296218	0.846377	0.0590774	4.39059
HT144	BEZ-235	Sorafenib	0.151759	0.853	0.0735662	4.79342
HT29	BEZ-235	Sorafenib	0.204115	0.829363	0.0546125	7.2146
KPL1	BEZ-235	Sorafenib	-0.385506	0.905204	-0.0476592	10.4986
LNCAP	BEZ-235	Sorafenib	-0.327849	1.17427	-0.0224972	10.9362
LOVO	BEZ-235	Sorafenib	0.208813	1.16688	-0.0193092	18.252
MDAMB436	BEZ-235	Sorafenib	0.410866	0.633889	0.0501356	3.67719
MSTO	BEZ-235	Sorafenib	9.4471	3.51459	-0.00433545	137.3
NCIH1650	BEZ-235	Sorafenib	-0.732321	1.00331	-0.0371211	2.63459
NCIH2122	BEZ-235	Sorafenib	-0.348356	1.13637	0.0305445	4.87445
NCIH23	BEZ-235	Sorafenib	-0.339635	1.02755	0.00774589	5.63016
NCIH460	BEZ-235	Sorafenib	-0.19797	0.862262	0.0371737	2.38403
NCIH520	BEZ-235	Sorafenib	-0.491834	0.825786	0.0347743	10.0704
OCUBM	BEZ-235	Sorafenib	-0.192864	1.04575	0.0184036	9.92551
OV90	BEZ-235	Sorafenib	-0.0197075	0.842906	0.0426285	6.63064
OVCAR3	BEZ-235	Sorafenib	-0.900559	1.25667	-0.0104142	3.2023
PA1	BEZ-235	Sorafenib	-0.34797	1.21305	-0.0103238	6.51836
RKO	BEZ-235	Sorafenib	0.159588	0.759953	0.0631386	5.95616
RPMI7951	BEZ-235	Sorafenib	-0.251957	0.955194	0.0139189	5.37252
SKMEL30	BEZ-235	Sorafenib	1.28927	0.640861	0.0439784	8.17577
[truncated: 20,411 more rows]

## Sheet: S5. Average Metrics
DrugA	DrugB	BRAID κ	Combination Index (50%)	Bliss Volume	IAE (50%)
5-FU	ABT-888	-0.251953	6.60776	-0.247272	1.27209
5-FU	AZD1775	-0.0862703	1.14442	-0.0314801	2.3354
5-FU	BEZ-235	-0.0577079	0.974054	-0.0551866	4.47318
5-FU	Bortezomib	-0.663721	1.2867	-0.0605977	3.66609
5-FU	Dasatinib	0.382711	1.42841	-0.123638	3.3234
5-FU	Dinaciclib	-0.49983	1.3102	-0.0621378	2.80322
5-FU	Erlotinib	0.101879	1.0495	-0.0580386	2.61422
5-FU	geldanamycin	-0.268304	1.23611	-0.0758753	3.66792
5-FU	L778123	0.116733	1.66559	-0.127931	1.84762
5-FU	Lapatinib	-0.0787418	1.53296	-0.108461	1.82247
5-FU	MK-2206	0.325096	1.44288	-0.109321	2.40237
5-FU	MK-4827	-0.295705	2.13783	-0.14126	1.69567
5-FU	MK-5108	-0.185603	1.91138	-0.120197	1.81472
5-FU	MK-8669	0.542517	1.91292	-0.14526	1.79005
5-FU	MK-8776	0.188931	1.28529	-0.0872842	2.73748
5-FU	PD325901	0.00392782	2.22706	-0.171694	2.04969
5-FU	Sorafenib	-0.588719	1.27692	-0.0470186	2.2802
5-FU	Sunitinib	0.083615	1.25551	-0.0342554	2.08477
5-FU	Temozolomide	-0.983581	3.55815	-0.214402	1.40824
5-FU	Zolinza	-0.214198	1.22465	-0.0463059	2.42729
ABT-888	BEZ-235	-0.423654	1.80348	-0.0877315	3.10897
ABT-888	Dinaciclib	-0.232874	2.33509	-0.139885	2.11085
ABT-888	geldanamycin	-0.0828537	2.68236	-0.160621	2.61565
ABT-888	MK-8669	-0.950502	11.27	-0.313714	1.13621
ABT-888	MK-8776	-0.725562	5.83915	-0.25137	1.48476
ABT-888	Oxaliplatin	-0.978578	4.82155	-0.244839	1.34144
ABT-888	SN-38	2.22678	3.96876	-0.166452	1.39647
ABT-888	Sorafenib	0.439342	1.9048	-0.0730371	1.78993
ABT-888	Topotecan	-0.899589	2.65752	-0.157096	3.2533
AZD1775	ABT-888	-0.811542	3.84564	-0.209111	1.30074
AZD1775	BEZ-235	0.950152	0.637823	0.0663783	6.04844
AZD1775	Bortezomib	-0.617589	1.29186	-0.0125354	3.98091
AZD1775	Dasatinib	1.22605	0.840763	-0.0181399	4.34407
AZD1775	Dinaciclib	-0.440057	1.23357	-0.0118146	2.91071
AZD1775	Erlotinib	0.258905	1.13178	-0.0157873	2.444
AZD1775	geldanamycin	-0.227583	1.09839	-0.0181421	4.12817
AZD1775	Lapatinib	0.199518	1.16567	-0.0270891	2.04436
AZD1775	MK-2206	0.445327	1.06853	-0.031094	2.58664
AZD1775	MK-4827	0.756692	1.2943	-0.0117535	2.23378
AZD1775	MK-5108	-0.181648	1.49477	-0.0631387	1.89774
AZD1775	MK-8669	1.31414	1.13526	-0.0478497	2.14529
AZD1775	MK-8776	1.94895	0.445583	0.126615	5.43052
AZD1775	Oxaliplatin	-0.439199	1.31493	-0.0372954	2.22213
AZD1775	PD325901	0.278589	1.4918	-0.0881444	2.3765
AZD1775	SN-38	0.0546928	1.24955	-0.0205384	2.01259
AZD1775	Sorafenib	-0.392103	1.02325	0.016126	2.55732
AZD1775	Topotecan	-0.160089	1.01825	-0.0217356	5.45346
BEZ-235	Dinaciclib	0.0164541	0.797879	0.0208277	6.92938
BEZ-235	MK-8776	0.0975413	0.820444	-0.0562744	5.68154
BEZ-235	Oxaliplatin	0.0233666	0.804648	-0.0106159	5.27726
BEZ-235	SN-38	0.478983	0.729714	0.00492121	4.53415
BEZ-235	Sorafenib	0.00723401	0.961085	0.0277461	6.27883
Bortezomib	ABT-888	-0.984229	2.28904	-0.141875	2.74292
Bortezomib	BEZ-235	0.0928617	0.819737	0.0339452	10.4738
Bortezomib	Dasatinib	-0.572481	0.925931	-0.0711882	6.04078
Bortezomib	Dinaciclib	-0.608423	1.47473	-0.0156804	6.03354
Bortezomib	geldanamycin	-0.425989	1.23584	-0.0128196	8.05517
Bortezomib	MK-8669	-0.4405	1.25421	-0.0649258	3.44473
Bortezomib	MK-8776	-0.773283	1.72834	-0.0908295	4.04156
Bortezomib	Oxaliplatin	-0.683072	1.11307	-0.0278532	4.17979
Bortezomib	SN-38	-0.252151	1.14484	-0.0144637	3.90244
Bortezomib	Sorafenib	-0.740868	1.26715	0.0161345	5.2204
Bortezomib	Topotecan	-0.480814	1.10443	-0.0178218	10.5054
Carboplatin	ABT-888	0.18845	7.21812	-0.272262	1.19578
Carboplatin	AZD1775	-0.0683052	1.77434	-0.0511645	1.95124
Carboplatin	BEZ-235	0.576561	0.965199	-0.0132554	4.58743
Carboplatin	Bortezomib	-0.714658	1.47531	-0.0381567	3.42126
Carboplatin	Dasatinib	0.14548	1.95989	-0.148592	3.02365
Carboplatin	Dinaciclib	-0.840067	1.70631	-0.0803333	2.469
Carboplatin	Erlotinib	0.317836	1.89167	-0.0892894	2.02895
Carboplatin	geldanamycin	-0.586717	1.52115	-0.0821274	3.29254
Carboplatin	L778123	-0.593238	3.1729	-0.171132	1.49168
Carboplatin	Lapatinib	-0.34099	2.73052	-0.125947	1.52756
Carboplatin	MK-2206	0.0101391	2.51751	-0.12975	1.79861
Carboplatin	MK-4827	0.0257763	3.18171	-0.132933	1.65003
Carboplatin	MK-5108	-0.270397	2.79525	-0.132373	1.60085
Carboplatin	MK-8669	1.33422	2.24419	-0.132653	1.66809
Carboplatin	MK-8776	0.145467	1.58877	-0.0868799	2.4827
Carboplatin	PD325901	-0.418545	3.25157	-0.191318	1.81168
Carboplatin	Sorafenib	-0.84927	2.35071	-0.113687	2.01573
Carboplatin	Sunitinib	-0.113687	1.90759	-0.0536079	1.68323
Carboplatin	Temozolomide	-0.543298	3.94163	-0.252671	1.35644
Carboplatin	Zolinza	-0.188825	1.5385	-0.0392146	2.24647
Cyclophosphamide	ABT-888	-0.553098	12.712	-0.491186	1
Cyclophosphamide	AZD1775	-0.427572	3.14918	-0.25431	1.32736
Cyclophosphamide	BEZ-235	-0.863588	1.67156	-0.160228	2.85174
Cyclophosphamide	Bortezomib	-1.40609	2.13025	-0.202666	2.72238
Cyclophosphamide	Dasatinib	-0.365118	3.88224	-0.320583	2.00939
Cyclophosphamide	Dinaciclib	-0.31739	2.34811	-0.218391	1.99386
Cyclophosphamide	Erlotinib	-1.0627	4.54919	-0.295817	1.29762
Cyclophosphamide	geldanamycin	-0.319924	2.5724	-0.248838	2.40925
Cyclophosphamide	L778123	-0.501875	9.7769	-0.316704	1.11125
Cyclophosphamide	Lapatinib	-0.906172	5.94175	-0.35893	1.17286
Cyclophosphamide	MK-2206	-0.0715251	6.38751	-0.298957	1.39547
Cyclophosphamide	MK-4827	-0.57109	5.95321	-0.329461	1.18668
Cyclophosphamide	MK-5108	0.0363417	6.51658	-0.308799	1.20328
Cyclophosphamide	MK-8669	0.665352	11.2782	-0.343261	1.10775
Cyclophosphamide	MK-8776	-0.2312	5.1912	-0.289646	1.4709
Cyclophosphamide	PD325901	-0.646672	8.35664	-0.368689	1.45125
Cyclophosphamide	Sorafenib	-0.533013	2.30103	-0.191476	1.60326
Cyclophosphamide	Sunitinib	0.0734171	3.50219	-0.229898	1.25144
Cyclophosphamide	Temozolomide	-0.886684	7.8043	-0.425718	1.11199
Cyclophosphamide	Zolinza	0.307326	2.87183	-0.221573	1.56483
Dasatinib	ABT-888	-0.593637	5.10005	-0.255147	2.16078
Dasatinib	BEZ-235	1.61251	0.554076	-0.0188053	10.0754
Dasatinib	Dinaciclib	0.239844	0.910505	-0.0508008	5.04194
Dasatinib	geldanamycin	0.386805	0.957635	-0.0853651	6.31812
Dasatinib	MK-8669	1.54415	1.45521	-0.137069	3.80274
Dasatinib	MK-8776	1.81369	0.905666	-0.0587331	5.50667
Dasatinib	Oxaliplatin	-0.855212	1.4089	-0.135855	3.28999
Dasatinib	SN-38	1.02575	1.31178	-0.0846119	3.33319
Dasatinib	Sorafenib	0.0705953	1.03687	-0.0220493	3.96078
Dasatinib	Topotecan	-0.0928201	1.10849	-0.0846498	8.67876
Dexamethasone	ABT-888	-0.660107	22.931	-0.506354	1
Dexamethasone	AZD1775	-0.291282	4.79403	-0.241207	1.34482
Dexamethasone	BEZ-235	-0.348012	1.96774	-0.150801	3.14886
Dexamethasone	Bortezomib	-1.12473	2.77022	-0.189235	2.74649
Dexamethasone	Dasatinib	-0.391837	5.15475	-0.303783	2.34358
Dexamethasone	Dinaciclib	-0.565473	3.14233	-0.220532	1.94162
Dexamethasone	Erlotinib	0.0519694	4.33336	-0.292369	1.53503
Dexamethasone	geldanamycin	-0.426528	3.50754	-0.221858	2.48522
Dexamethasone	L778123	0.0452422	7.13473	-0.306819	1.19523
Dexamethasone	Lapatinib	-0.0765592	5.356	-0.332031	1.28617
Dexamethasone	MK-2206	0.244197	7.42368	-0.259208	1.66874
Dexamethasone	MK-4827	-0.137903	9.49735	-0.333122	1.20729
Dexamethasone	MK-5108	0.0627176	6.39622	-0.316051	1.19871
Dexamethasone	MK-8669	1.58946	8.90685	-0.317524	1.22232
Dexamethasone	MK-8776	-0.0635987	3.96788	-0.283474	1.58626
Dexamethasone	PD325901	-0.618509	8.0913	-0.34145	1.53445
Dexamethasone	Sorafenib	-0.161397	2.47021	-0.171281	1.75732
Dexamethasone	Sunitinib	0.214539	3.38474	-0.190908	1.32078
Dexamethasone	Temozolomide	-0.974464	12.1549	-0.428245	1.07719
Dexamethasone	Zolinza	0.00817977	3.52083	-0.223256	1.58136
Dinaciclib	MK-8776	-0.470214	1.30928	-0.0585457	3.31576
Doxorubicin	ABT-888	-0.631798	1.97723	-0.11265	2.97933
Doxorubicin	AZD1775	0.331445	0.859034	0.0165634	5.62713
Doxorubicin	BEZ-235	0.312833	0.795484	-0.00604193	11.0234
Doxorubicin	Bortezomib	-0.446301	1.10743	-0.013078	8.86752
Doxorubicin	Dasatinib	0.651302	0.850566	-0.0426055	8.96784
Doxorubicin	Dinaciclib	-0.300002	0.993919	-0.010052	6.87975
Doxorubicin	Erlotinib	0.179512	0.920179	-0.0380199	5.49337
Doxorubicin	geldanamycin	-0.291175	0.986684	-0.0348624	8.28029
Doxorubicin	L778123	-0.475808	1.38595	-0.127976	3.404
Doxorubicin	Lapatinib	0.404115	0.902802	-0.0318831	4.7941
Doxorubicin	MK-2206	1.03266	0.731565	-0.0287444	6.96197
Doxorubicin	MK-4827	-0.357097	1.30015	-0.0870341	3.90294
Doxorubicin	MK-5108	-0.527712	1.38898	-0.0987551	3.81651
Doxorubicin	MK-8669	0.844177	0.924948	-0.0543549	4.51754
Doxorubicin	MK-8776	-0.402077	1.14271	-0.0414327	5.77851
Doxorubicin	PD325901	-0.23871	1.21291	-0.0922878	4.88362
Doxorubicin	Sorafenib	-0.731134	1.44658	-0.0646796	4.84028
Doxorubicin	Sunitinib	-0.480757	1.33127	-0.0707011	3.66667
Doxorubicin	Temozolomide	-0.789663	1.28081	-0.0967802	3.3566
Doxorubicin	Zolinza	-0.0211381	0.858203	0.0172771	6.32366
Erlotinib	ABT-888	-0.443997	4.21886	-0.228385	1.39595
Erlotinib	BEZ-235	1.18488	0.549707	0.0277964	7.20458
Erlotinib	Bortezomib	-0.523651	1.01704	-0.0169673	4.35705
Erlotinib	Dasatinib	0.826843	1.14087	-0.0906551	4.45227
Erlotinib	Dinaciclib	-0.0486867	0.870498	-0.00143634	3.61118
Erlotinib	geldanamycin	0.0487168	0.914067	-0.0307182	4.60497
Erlotinib	MK-8669	3.30418	1.09035	-0.067016	2.63354
Erlotinib	MK-8776	0.128508	1.09292	-0.0615302	3.14721
Erlotinib	Oxaliplatin	-0.730071	1.93003	-0.106799	1.87375
Erlotinib	PD325901	0.556066	1.33205	-0.122514	2.81289
Erlotinib	SN-38	1.35624	0.86901	-0.00278471	2.85871
Erlotinib	Sorafenib	-0.278639	0.994281	0.0114184	2.78758
Erlotinib	Topotecan	1.54269	0.604865	0.0165416	9.81064
Etoposide	ABT-888	-0.236125	3.97863	-0.183446	2.03245
Etoposide	AZD1775	0.0712132	1.11636	-0.010624	3.43146
Etoposide	BEZ-235	0.121799	0.826933	-0.0260282	6.81824
Etoposide	Bortezomib	-0.397731	1.04996	-0.0188682	6.23936
Etoposide	Dasatinib	0.164019	1.19462	-0.0993431	5.34034
Etoposide	Dinaciclib	-0.355642	1.20193	-0.0357435	4.31198
Etoposide	Erlotinib	0.837781	0.891739	-0.0251893	4.42826
Etoposide	geldanamycin	0.157578	0.958297	-0.0258361	6.75039
Etoposide	Lapatinib	0.459661	1.07823	-0.0608073	3.2156
Etoposide	MK-2206	1.30122	0.84721	-0.0465982	4.53799
Etoposide	MK-4827	0.237862	1.96175	-0.0899799	2.83459
Etoposide	MK-5108	-0.0023264	1.83331	-0.0902698	2.99435
Etoposide	MK-8669	0.713562	1.75104	-0.114643	2.69419
Etoposide	MK-8776	0.0746846	1.13067	-0.0462215	4.29586
Etoposide	PD325901	0.511275	1.48679	-0.114393	3.62083
Etoposide	Sorafenib	-0.524956	1.27871	-0.0362788	3.43095
Etoposide	Sunitinib	-0.379286	1.39689	-0.0547856	2.64441
Etoposide	Temozolomide	-0.431366	2.01798	-0.139015	2.32376
Etoposide	Zolinza	0.180247	0.900029	0.000846349	4.36293
geldanamycin	BEZ-235	0.507904	0.697444	0.0122394	10.2338
geldanamycin	Dinaciclib	-0.292381	1.07818	-0.00552781	6.11009
geldanamycin	MK-8776	-0.401721	1.25991	-0.0970068	4.52294
geldanamycin	Oxaliplatin	-0.44031	1.16506	-0.0558084	4.08304
geldanamycin	SN-38	0.347024	0.97062	-0.0165401	4.07372
geldanamycin	Sorafenib	-0.521313	1.07016	0.000675367	4.45365
geldanamycin	Topotecan	-0.119108	0.921791	-0.0272926	11.298
Gemcitabine	ABT-888	-1.21212	2.51026	-0.164507	1.94805
Gemcitabine	AZD1775	0.833796	0.666242	0.0457726	4.68863
Gemcitabine	BEZ-235	0.510059	0.671782	-0.0103499	8.45706
Gemcitabine	Bortezomib	-0.539104	0.936007	-0.0219557	6.44248
Gemcitabine	Dasatinib	0.747002	0.95699	-0.0550148	5.84862
Gemcitabine	Dinaciclib	-0.640237	1.06954	-0.0416964	4.24552
Gemcitabine	Erlotinib	-0.218893	0.820909	-0.0400469	3.54661
Gemcitabine	geldanamycin	-0.418707	0.940499	-0.0535092	5.98644
Gemcitabine	Lapatinib	-0.793801	1.1006	-0.0924914	2.45307
Gemcitabine	MK-2206	0.337426	0.95883	-0.0545807	4.04393
Gemcitabine	MK-4827	-0.679774	1.21704	-0.10619	2.51819
Gemcitabine	MK-5108	-0.529145	1.03147	-0.0861489	2.7333
Gemcitabine	MK-8669	0.327566	1.02825	-0.0824614	2.84954
Gemcitabine	MK-8776	2.86498	0.44786	0.0741295	11.7679
Gemcitabine	PD325901	0.500053	1.14659	-0.0737683	3.62159
Gemcitabine	Sorafenib	-0.794027	1.21484	-0.064228	3.79087
Gemcitabine	Sunitinib	-0.362938	1.0243	-0.0449501	3.11602
Gemcitabine	Temozolomide	-0.685271	1.06386	-0.117885	2.35333
L778123	ABT-888	-0.0974275	7.22086	-0.243477	1.14454
L778123	AZD1775	0.523917	0.990528	-0.0224044	2.29096
L778123	BEZ-235	2.09397	0.53715	0.00925112	6.82573
L778123	Bortezomib	-0.494233	1.10825	-0.0637332	3.52515
L778123	Dasatinib	1.62572	1.12263	-0.103506	4.04781
L778123	Dinaciclib	-0.120946	1.03615	-0.0514928	2.87349
L778123	Erlotinib	0.672986	0.958708	-0.0679068	2.53746
L778123	Etoposide	-0.0987863	1.45725	-0.109872	2.81254
L778123	geldanamycin	0.712225	0.908649	-0.0349777	4.44474
L778123	Gemcitabine	-0.182951	0.924678	-0.0937224	3.02227
L778123	Lapatinib	0.244478	1.19991	-0.0917063	1.87721
L778123	MK-2206	1.43326	0.941573	-0.0741708	2.98729
L778123	MK-4827	0.286893	2.30456	-0.147399	1.75308
L778123	MK-5108	0.675597	1.95483	-0.133976	1.92252
L778123	MK-8669	3.90998	0.934265	-0.066862	2.78174
L778123	MK-8776	-0.0904173	1.65981	-0.14537	2.29226
L778123	Oxaliplatin	-0.299016	1.70044	-0.125861	1.93181
L778123	PD325901	1.33524	1.71781	-0.134275	2.44546
L778123	SN-38	0.431799	1.29085	-0.0809916	1.94918
L778123	Sorafenib	0.0254091	1.01835	-0.0280209	2.31947
L778123	Sunitinib	0.876673	1.02196	-0.0178455	2.11672
L778123	Temozolomide	-0.555999	2.79848	-0.188528	1.44912
L778123	Topotecan	1.16325	0.596024	-0.0271173	7.66204
L778123	Vinorelbine	-0.142764	1.14811	-0.110999	3.84327
L778123	Zolinza	0.251371	0.956981	-0.0428849	2.5381
Lapatinib	ABT-888	0.0223399	6.02898	-0.270189	1.21046
Lapatinib	BEZ-235	0.918591	0.593187	0.0019984	5.03206
Lapatinib	Bortezomib	-0.549304	0.993411	-0.0214542	3.84499
Lapatinib	Dasatinib	0.693203	1.44703	-0.108418	4.16274
Lapatinib	Dinaciclib	0.0450119	0.854669	-0.0106737	3.03456
Lapatinib	Erlotinib	0.0591528	1.62989	-0.103104	1.92567
Lapatinib	geldanamycin	0.227213	1.01141	-0.0390422	3.91602
Lapatinib	MK-2206	1.03769	0.834207	-0.0643557	2.91242
Lapatinib	MK-4827	0.201839	1.58296	-0.0828064	1.76146
Lapatinib	MK-5108	0.188994	1.92328	-0.105429	1.71761
Lapatinib	MK-8669	1.12896	1.83453	-0.121948	1.8944
Lapatinib	MK-8776	-0.00614964	1.26054	-0.0914862	2.45815
Lapatinib	Oxaliplatin	-0.846161	2.0465	-0.126641	1.59403
Lapatinib	PD325901	2.25342	1.57407	-0.0890251	2.56609
Lapatinib	SN-38	1.24716	1.08612	-0.0237923	2.1947
Lapatinib	Sorafenib	-0.181352	1.11772	0.0116398	2.37624
Lapatinib	Topotecan	0.111517	0.959072	-0.0507029	5.26422
Metformin	ABT-888	-0.822563	16.4246	-0.483099	1
Metformin	AZD1775	-0.235519	2.87521	-0.204663	1.33693
Metformin	BEZ-235	-0.647383	1.69399	-0.128945	2.92483
Metformin	Bortezomib	-1.39549	2.59987	-0.188748	2.61285
Metformin	Dasatinib	-0.433048	4.71232	-0.28231	2.10113
Metformin	Dinaciclib	-0.984654	2.07047	-0.191191	1.96184
Metformin	Erlotinib	-0.24228	3.8449	-0.247252	1.3908
Metformin	geldanamycin	-1.19491	2.87988	-0.220296	2.34955
Metformin	L778123	-0.520729	6.65716	-0.275401	1.14484
Metformin	Lapatinib	0.111183	4.53465	-0.284638	1.20553
Metformin	MK-2206	-0.810222	5.87224	-0.285646	1.37814
Metformin	MK-4827	-0.196204	6.35152	-0.276861	1.18371
Metformin	MK-5108	-0.209959	4.93806	-0.278779	1.23027
Metformin	MK-8669	0.703764	8.07946	-0.306384	1.11544
Metformin	MK-8776	-0.812531	3.75043	-0.259438	1.55677
Metformin	PD325901	-0.641813	7.4875	-0.343347	1.39308
Metformin	Sorafenib	-0.60918	1.81789	-0.138648	1.65858
Metformin	Sunitinib	-0.0705365	2.57588	-0.180326	1.26751
Metformin	Temozolomide	-1.00625	7.06133	-0.391009	1.08775
Metformin	Zolinza	0.0325846	2.35488	-0.201289	1.58847
Methotrexate	ABT-888	-1.11738	3.08421	-0.192435	2.03168
Methotrexate	AZD1775	-0.582311	1.54899	-0.0712383	2.78606
Methotrexate	BEZ-235	-0.465847	1.34016	-0.0750639	5.76989
Methotrexate	Bortezomib	-0.739388	1.49992	-0.0468176	5.76851
Methotrexate	Dasatinib	-0.75889	1.52097	-0.129304	3.99199
Methotrexate	Dinaciclib	-0.481112	1.22463	-0.0274952	4.85505
Methotrexate	Erlotinib	-0.358641	1.30593	-0.058383	3.04184
Methotrexate	geldanamycin	-0.57812	1.48723	-0.085371	5.31671
Methotrexate	L778123	-0.721484	1.91132	-0.141832	2.34489
Methotrexate	Lapatinib	-0.661335	1.45294	-0.0906942	2.53575
Methotrexate	MK-2206	-0.409583	1.37682	-0.0905717	3.30402
Methotrexate	MK-4827	-0.834758	2.08548	-0.128089	2.43189
Methotrexate	MK-5108	-0.727009	1.95704	-0.130326	2.51294
Methotrexate	MK-8669	-0.883704	1.93667	-0.151806	2.28148
Methotrexate	MK-8776	-0.619424	1.58216	-0.0997453	3.49919
Methotrexate	PD325901	-0.79318	1.75253	-0.144787	2.96441
Methotrexate	Sorafenib	-0.741801	1.35731	-0.0388927	3.61661
Methotrexate	Sunitinib	-0.766753	1.81401	-0.0941515	2.38959
Methotrexate	Temozolomide	-1.22129	2.20834	-0.188941	1.9953
Methotrexate	Zolinza	-0.709787	1.51474	-0.069227	3.22666
Mitomycine	ABT-888	-0.30144	3.3976	-0.151875	2.37301
Mitomycine	AZD1775	0.117612	0.958927	0.00301727	4.38168
Mitomycine	BEZ-235	0.610586	0.726135	-0.0048923	9.45669
Mitomycine	Bortezomib	-0.556526	1.12855	-0.0326679	6.84015
Mitomycine	Dasatinib	0.514873	0.962657	-0.0600166	6.87077
Mitomycine	Dinaciclib	-0.274189	1.01609	-0.0219721	5.67414
Mitomycine	Erlotinib	-1.16679	5.27819	-0.169587	1.85845
Mitomycine	geldanamycin	-0.138557	1.09903	-0.0461218	7.21268
Mitomycine	L778123	-1.05213	3.71594	-0.223613	2.03577
Mitomycine	Lapatinib	0.280288	1.11692	-0.0514117	3.74586
Mitomycine	MK-2206	0.585923	0.940168	-0.0568714	4.88526
Mitomycine	MK-4827	-0.0219928	1.53148	-0.0818657	3.49319
Mitomycine	MK-5108	-0.948609	2.40873	-0.140995	2.51229
Mitomycine	MK-8669	0.729571	1.32696	-0.0996375	3.61558
Mitomycine	MK-8776	0.38972	0.839867	-0.00951662	6.25038
Mitomycine	PD325901	0.149113	1.40177	-0.108301	4.24797
Mitomycine	Sorafenib	-1.25063	1.97896	-0.217136	1.84972
Mitomycine	Sunitinib	-0.15792	1.14275	-0.0356585	3.43086
Mitomycine	Temozolomide	-0.411875	1.69907	-0.122676	2.7021
Mitomycine	Zolinza	0.115609	0.892265	0.000836476	5.15172
MK-2206	ABT-888	-0.122816	4.98003	-0.223512	1.52424
MK-2206	BEZ-235	1.75713	0.585916	-0.00208633	7.67216
MK-2206	Bortezomib	-0.576074	1.07503	-0.0540434	4.29955
MK-2206	Dasatinib	2.08049	0.878269	-0.0706205	5.91908
MK-2206	Dinaciclib	-0.1908	0.979923	-0.0470993	3.3716
MK-2206	Erlotinib	1.86579	0.742067	-0.0217926	4.01156
MK-2206	geldanamycin	0.274507	1.02028	-0.0675433	4.64269
MK-2206	MK-8669	3.82175	1.3405	-0.110391	2.97289
MK-2206	MK-8776	0.188744	1.19967	-0.086863	3.18536
MK-2206	Oxaliplatin	-0.889498	2.57884	-0.150461	1.87877
MK-2206	PD325901	1.01241	1.15692	-0.0998673	3.45473
MK-2206	SN-38	1.37066	1.08246	-0.045981	2.53621
MK-2206	Sorafenib	0.261888	0.949246	0.00824153	3.07036
MK-2206	Topotecan	0.755257	0.870645	-0.0414624	7.68813
MK-4541	5-FU	-0.254515	4.79935	-0.22741	1.25911
MK-4541	ABT-888	0.102343	12.0987	-0.392155	1.00163
MK-4541	AZD1775	-0.206698	3.16696	-0.174779	1.33955
MK-4541	BEZ-235	0.0408278	1.63944	-0.105007	3.10524
MK-4541	Bortezomib	-1.01589	1.93489	-0.126146	2.77586
MK-4541	Carboplatin	0.459571	5.72971	-0.244917	1.1983
MK-4541	Cyclophosphamide	-0.192323	20.2124	-0.467085	1
MK-4541	Dasatinib	-0.251723	2.04827	-0.244436	2.20532
MK-4541	Dexamethasone	0.847016	18.5833	-0.444749	1
MK-4541	Dinaciclib	-0.479166	2.07951	-0.137994	1.97461
MK-4541	Doxorubicin	0.308498	1.41469	-0.0800204	3.37796
MK-4541	Erlotinib	0.961452	3.27766	-0.167078	1.56906
MK-4541	Etoposide	0.307649	2.75224	-0.159906	2.04872
MK-4541	geldanamycin	0.132983	2.18905	-0.143415	2.66002
MK-4541	Gemcitabine	-1.29995	1.55609	-0.144346	1.86836
MK-4541	L778123	0.689142	5.28319	-0.225142	1.23315
MK-4541	Lapatinib	0.615595	4.26466	-0.222224	1.24077
MK-4541	Metformin	-0.539617	8.47636	-0.448001	1
MK-4541	Methotrexate	-1.09228	2.32871	-0.186511	1.96537
MK-4541	Mitomycine	-0.426188	2.61176	-0.159655	2.245
MK-4541	MK-2206	0.394139	3.80011	-0.214284	1.63914
MK-4541	MK-4827	0.0351151	6.47358	-0.240853	1.25146
MK-4541	MK-5108	-0.0598671	5.36817	-0.230846	1.2217
MK-4541	MK-8669	0.186927	6.94914	-0.271598	1.17046
MK-4541	MK-8776	-0.56268	4.26638	-0.211278	1.56541
MK-4541	MRK-003	0.489713	5.65315	-0.24126	1.0886
MK-4541	Oxaliplatin	-0.547101	3.44767	-0.199433	1.41617
MK-4541	Paclitaxel	-0.392417	2.05336	-0.140544	2.85127
MK-4541	PD325901	-0.374805	5.4316	-0.258899	1.47539
MK-4541	SN-38	0.298184	4.03298	-0.209349	1.2342
MK-4541	Sorafenib	-0.0269774	1.58033	-0.0951848	1.9582
MK-4541	Sunitinib	0.413084	2.7096	-0.129952	1.30919
MK-4541	Temozolomide	-1.14307	5.46455	-0.349019	1.09674
MK-4541	Topotecan	0.0282987	1.60783	-0.106229	3.60478
MK-4541	Vinblastine	-0.530543	3.40427	-0.208794	1.65283
MK-4541	Vinorelbine	-0.683916	2.60496	-0.188955	2.44257
MK-4541	Zolinza	-0.203685	1.885	-0.156068	1.56111
MK-4827	ABT-888	-1.20824	7.47608	-0.311291	1.13644
MK-4827	BEZ-235	0.221961	0.900406	-0.0292877	4.37487
MK-4827	Bortezomib	-0.615955	1.45573	-0.0756546	3.39284
MK-4827	Dasatinib	0.421619	1.52296	-0.132703	3.20365
MK-4827	Dinaciclib	-0.503034	1.43684	-0.0642904	2.57457
MK-4827	Erlotinib	0.409513	1.41561	-0.0710482	2.14172
MK-4827	geldanamycin	-0.315739	1.5881	-0.103638	3.35605
MK-4827	MK-2206	1.51771	1.34952	-0.0691043	2.69447
MK-4827	MK-8669	1.43075	2.98881	-0.139381	1.6751
MK-4827	MK-8776	0.349005	1.57603	-0.0783905	2.43507
MK-4827	Oxaliplatin	-0.180399	1.8386	-0.0923481	2.08845
MK-4827	PD325901	-0.127835	2.47226	-0.177343	2.01173
MK-4827	SN-38	1.43156	1.23323	-0.0203308	2.37513
MK-4827	Sorafenib	-0.561376	1.41874	-0.0389329	2.14664
MK-4827	Topotecan	1.60455	0.749768	-0.027029	7.80476
MK-5108	ABT-888	0.377282	6.57787	-0.239427	1.2367
MK-5108	BEZ-235	0.213832	0.9421	-0.0485079	4.22957
MK-5108	Bortezomib	-0.633156	1.56994	-0.0863984	3.53739
MK-5108	Dasatinib	0.529565	1.52555	-0.120544	3.4408
MK-5108	Dinaciclib	-0.563134	1.54575	-0.0927468	2.51377
MK-5108	Erlotinib	0.40329	1.46535	-0.0628338	2.38462
MK-5108	geldanamycin	-0.288572	1.07969	-0.0807724	3.4301
MK-5108	MK-2206	0.438729	1.46639	-0.107077	2.32654
MK-5108	MK-4827	0.761251	2.43084	-0.105756	1.93052
MK-5108	MK-8669	0.759863	2.27475	-0.141186	1.71859
MK-5108	MK-8776	-0.523648	1.87041	-0.14058	2.13982
MK-5108	Oxaliplatin	-0.467761	1.84316	-0.100322	1.96307
MK-5108	PD325901	-0.189951	2.17186	-0.16731	2.04336
MK-5108	SN-38	-0.484607	2.53125	-0.148003	1.62658
MK-5108	Sorafenib	-0.31793	1.25011	-0.0195422	2.3749
MK-5108	Topotecan	0.20544	0.957636	-0.0596457	5.98181
MK-8669	BEZ-235	9.13588	0.393517	0.0493234	10.0937
MK-8669	Dinaciclib	-0.0630436	1.18589	-0.0691233	2.62841
MK-8669	geldanamycin	0.399675	1.33217	-0.0933515	3.59065
MK-8669	MK-8776	0.661536	1.43174	-0.117413	2.55191
MK-8669	Oxaliplatin	-0.591894	2.11936	-0.145285	1.76465
MK-8669	SN-38	0.26111	2.07516	-0.130428	1.69161
MK-8669	Sorafenib	-0.240154	1.11813	-0.0294901	2.39924
MK-8669	Topotecan	0.553427	1.09729	-0.084778	4.97799
MRK-003	5-FU	-0.114399	2.30256	-0.122287	1.49232
MRK-003	ABT-888	0.249157	6.14399	-0.272501	1.09466
MRK-003	AZD1775	-0.0594043	1.4203	-0.0493712	1.67408
MRK-003	BEZ-235	0.875342	0.702915	0.00284528	4.46122
MRK-003	Bortezomib	-0.586607	1.16173	-0.0348484	3.29285
MRK-003	Carboplatin	-0.357806	3.43942	-0.144715	1.26609
MRK-003	Cyclophosphamide	-0.232635	7.17282	-0.352467	1.06647
MRK-003	Dasatinib	1.55203	1.39243	-0.107815	3.36951
MRK-003	Dexamethasone	0.744131	7.86395	-0.313806	1.09835
MRK-003	Dinaciclib	-0.527815	1.31669	-0.0639755	2.28986
MRK-003	Doxorubicin	-0.194085	1.25432	-0.0879692	3.57171
MRK-003	Erlotinib	0.663335	1.20501	-0.0525235	1.98604
MRK-003	Etoposide	0.096494	1.61737	-0.0846831	2.36983
MRK-003	geldanamycin	-0.284756	1.27489	-0.0719868	2.92343
MRK-003	Gemcitabine	-0.422745	1.08487	-0.0738187	2.38952
MRK-003	L778123	0.388545	1.84775	-0.127945	1.48408
MRK-003	Lapatinib	1.18579	1.03077	-0.0461064	1.80394
MRK-003	Metformin	1.52092	5.0864	-0.269628	1.08584
MRK-003	Methotrexate	-0.715095	1.73384	-0.104468	2.19455
MRK-003	Mitomycine	-0.607948	1.62189	-0.101736	2.45869
MRK-003	MK-2206	1.65441	1.14992	-0.0784277	2.21456
MRK-003	MK-4827	1.05675	2.10744	-0.0799213	1.55387
MRK-003	MK-5108	-0.244643	2.32457	-0.143518	1.4295
MRK-003	MK-8669	1.26504	2.42504	-0.136537	1.49564
MRK-003	MK-8776	0.0806401	1.7026	-0.0945545	2.04908
MRK-003	Oxaliplatin	-0.88862	2.73286	-0.155853	1.3636
MRK-003	Paclitaxel	0.101158	0.944699	-0.0428778	4.02406
MRK-003	PD325901	0.775293	2.16676	-0.13807	1.88408
MRK-003	SN-38	0.548012	1.82833	-0.0572472	1.56959
MRK-003	Sorafenib	-0.00719097	0.987804	0.0277042	2.28194
MRK-003	Sunitinib	0.291764	1.03377	-0.00623328	1.70952
MRK-003	Temozolomide	-0.669111	3.40277	-0.185762	1.21649
MRK-003	Topotecan	0.875385	0.77019	-0.0228615	5.86457
MRK-003	Vinblastine	1.45897	0.87933	-0.00127867	3.13796
MRK-003	Vinorelbine	-0.155062	1.19327	-0.0764014	3.21772
MRK-003	Zolinza	0.00561929	1.15696	-0.0331536	2.00247
Oxaliplatin	Dinaciclib	-0.580831	1.13851	-0.0234044	3.1456
Oxaliplatin	MK-8776	-0.246933	1.1934	-0.0441108	2.86651
Oxaliplatin	Sorafenib	-0.893426	1.27036	-0.0564891	2.21868
Paclitaxel	ABT-888	-0.297305	3.48874	-0.188688	2.68285
Paclitaxel	AZD1775	-0.191764	1.06581	-0.0201752	4.90171
Paclitaxel	BEZ-235	-0.169796	1.06737	-0.0573681	8.7335
Paclitaxel	Bortezomib	-0.618132	1.4701	-0.0568357	7.78992
Paclitaxel	Dasatinib	0.452605	0.885526	-0.0709601	8.21309
Paclitaxel	Dinaciclib	-0.250649	1.0783	-0.0199901	6.68876
Paclitaxel	Erlotinib	0.0334067	0.908693	-0.0410871	5.09508
Paclitaxel	geldanamycin	-0.31948	1.38728	-0.0768987	7.58155
Paclitaxel	L778123	0.321202	1.16674	-0.0985264	4.16646
Paclitaxel	Lapatinib	0.380403	0.919234	-0.0385062	4.35417
Paclitaxel	MK-2206	0.703747	0.797088	-0.0454424	6.1695
Paclitaxel	MK-4827	-0.727805	2.46544	-0.124235	3.35959
Paclitaxel	MK-5108	0.830713	1.09389	-0.0331007	5.40953
Paclitaxel	MK-8669	0.571025	1.08193	-0.0894882	4.44956
Paclitaxel	MK-8776	-0.379287	1.42462	-0.102777	4.81538
Paclitaxel	PD325901	-0.00554714	1.37348	-0.124063	4.6521
Paclitaxel	Sorafenib	-0.703344	1.24278	-0.0193267	5.40021
Paclitaxel	Sunitinib	-0.334516	1.22345	-0.0306508	4.30257
Paclitaxel	Temozolomide	-0.545457	1.85279	-0.135616	2.7785
Paclitaxel	Zolinza	-0.19937	1.05829	-0.00730427	5.96989
PD325901	ABT-888	-0.650849	7.36337	-0.300122	1.43505
PD325901	BEZ-235	2.97026	0.651284	-0.0222144	6.91127
PD325901	Bortezomib	-0.405374	1.23744	-0.0789128	4.36409
PD325901	Dasatinib	-0.151925	1.34267	-0.152414	4.28749
PD325901	Dinaciclib	-0.191215	1.29111	-0.0958492	3.17959
PD325901	geldanamycin	0.174555	1.40697	-0.110105	4.34404
PD325901	MK-8669	2.10025	2.16538	-0.165618	2.31403
PD325901	MK-8776	-0.335283	2.14168	-0.191782	2.5665
PD325901	Oxaliplatin	-0.246069	1.82462	-0.145371	2.25386
PD325901	SN-38	0.112871	1.91111	-0.136812	1.98693
PD325901	Sorafenib	0.685508	0.93875	0.0047024	3.61507
PD325901	Topotecan	0.336473	1.11748	-0.077491	6.25887
SN-38	Dinaciclib	-0.464354	1.30185	-0.0493606	2.59872
SN-38	MK-8776	-0.071837	1.16553	-0.066779	2.46654
SN-38	Sorafenib	-0.657403	1.15478	0.0061282	2.35127
Sorafenib	Dinaciclib	-0.710921	1.24219	0.01584	4.00323
Sorafenib	MK-8776	-0.479989	1.27964	-0.0287955	2.88592
Sunitinib	ABT-888	0.184137	3.54021	-0.146744	1.3052
Sunitinib	AZD1775	-0.208832	1.32438	-0.00967508	1.89549
Sunitinib	BEZ-235	0.95895	0.633015	0.0671758	5.55655
Sunitinib	Bortezomib	-0.538338	1.17855	0.0136326	3.9905
Sunitinib	Dasatinib	1.11877	0.995354	-0.024485	3.57708
Sunitinib	Dinaciclib	-0.242534	0.945839	0.032478	3.14928
Sunitinib	Erlotinib	0.630023	0.897294	0.017049	2.44918
Sunitinib	geldanamycin	0.0929444	0.979664	0.0130868	4.19081
Sunitinib	Lapatinib	0.689662	0.802003	0.0299133	2.13294
Sunitinib	MK-2206	1.51578	0.748829	0.0227577	2.81227
Sunitinib	MK-4827	-0.199897	1.46647	-0.0649674	1.68585
Sunitinib	MK-5108	-0.279534	1.68191	-0.0771376	1.6509
Sunitinib	MK-8669	1.94569	0.995268	-0.00528045	2.12326
Sunitinib	MK-8776	-0.0473834	1.23716	-0.0388223	2.48654
Sunitinib	Oxaliplatin	-0.644573	1.45416	-0.0665027	1.81723
Sunitinib	PD325901	0.578603	1.50128	-0.0690045	2.27783
Sunitinib	SN-38	0.195108	1.28367	-0.00157025	1.84055
Sunitinib	Sorafenib	-0.373952	1.16674	0.00378776	2.3492
Sunitinib	Temozolomide	-0.450158	1.47999	-0.0917693	1.4936
Sunitinib	Topotecan	-0.39259	1.04969	-0.0540631	4.71565
Temozolomide	ABT-888	0.967791	5.08141	-0.274981	1.34771
Temozolomide	AZD1775	0.0820012	1.2769	-0.064693	1.81544
Temozolomide	BEZ-235	-0.268148	0.828148	-0.0432698	3.65746
Temozolomide	Bortezomib	-0.903665	1.26534	-0.0929145	3.01526
Temozolomide	Dasatinib	-0.733926	2.43205	-0.206277	2.35908
Temozolomide	Dinaciclib	-0.110532	1.36064	-0.124057	2.20042
Temozolomide	Erlotinib	-0.00800174	1.86217	-0.125158	1.79737
Temozolomide	geldanamycin	-0.847054	1.60749	-0.125967	2.79607
Temozolomide	Lapatinib	0.0404828	2.6125	-0.143468	1.39908
Temozolomide	MK-2206	-0.649768	2.35929	-0.159809	1.733
Temozolomide	MK-4827	3.89654	1.23013	-0.040976	2.73558
Temozolomide	MK-5108	-0.661829	3.64699	-0.219822	1.38243
Temozolomide	MK-8669	1.17485	2.80558	-0.186669	1.48051
Temozolomide	MK-8776	-0.588189	1.7046	-0.137804	2.09005
Temozolomide	Oxaliplatin	-1.11935	2.93212	-0.180339	1.46585
Temozolomide	PD325901	-0.796029	3.47975	-0.241202	1.79456
Temozolomide	SN-38	-0.508092	2.58905	-0.190336	1.40919
Temozolomide	Sorafenib	-0.540292	1.21585	-0.0648419	1.95993
Temozolomide	Topotecan	-0.520876	1.02664	-0.0876958	4.34684
Topotecan	BEZ-235	0.524213	0.728652	-0.000282737	14.4062
Topotecan	Dinaciclib	-0.368672	1.04172	-0.0324057	7.76163
Topotecan	MK-8776	-0.212335	1.26574	-0.0522282	6.56767
Topotecan	Sorafenib	-0.236073	0.874472	-0.00328293	7.52992
Vinblastine	ABT-888	-0.778334	5.79778	-0.264718	1.55666
Vinblastine	AZD1775	-0.134017	1.21133	-0.0168285	2.85184
Vinblastine	BEZ-235	0.310946	0.751281	0.014868	6.65508
Vinblastine	Bortezomib	-0.533865	1.66565	-0.0291458	5.44082
Vinblastine	Dasatinib	0.0453653	1.27924	-0.114723	4.03948
Vinblastine	Dinaciclib	-0.530909	1.43074	-0.0399894	3.67459
Vinblastine	Erlotinib	1.44596	0.60329	0.0250781	4.5706
Vinblastine	geldanamycin	-0.585042	1.36144	-0.0722197	4.70327
Vinblastine	L778123	2.10989	0.849141	-0.0119729	4.32917
Vinblastine	Lapatinib	0.295826	1.23434	-0.0719273	2.74671
Vinblastine	MK-2206	-0.0219895	1.2694	-0.0775772	2.97091
Vinblastine	MK-4827	-0.380481	2.19379	-0.0966826	2.31255
Vinblastine	MK-5108	0.526198	1.28137	-0.0522113	3.17942
Vinblastine	MK-8669	-0.0219703	1.37937	-0.101081	2.4851
Vinblastine	MK-8776	-0.455472	1.50567	-0.0838299	2.96313
Vinblastine	PD325901	-0.112718	1.43506	-0.104992	2.97578
Vinblastine	Sorafenib	-0.15138	1.04261	0.0551829	4.60423
Vinblastine	Sunitinib	-0.156647	1.29626	-0.0162996	2.60845
Vinblastine	Temozolomide	-1.15669	3.95421	-0.223561	1.39405
Vinblastine	Zolinza	-0.171364	1.22466	-0.0084804	3.62383
Vinorelbine	ABT-888	-0.2879	3.46349	-0.195152	2.40199
Vinorelbine	AZD1775	-0.340201	1.32201	-0.0451446	4.0233
Vinorelbine	BEZ-235	0.062819	1.02729	-0.026753	9.27219
Vinorelbine	Bortezomib	-0.701789	1.54841	-0.0509778	6.95185
Vinorelbine	Dasatinib	0.016916	1.02122	-0.0920682	6.84062
Vinorelbine	Dinaciclib	-0.328726	1.25656	-0.0277529	5.87375
Vinorelbine	Erlotinib	0.499786	0.796505	-0.012061	5.10878
Vinorelbine	geldanamycin	-0.507257	1.395	-0.074302	6.6183
Vinorelbine	Lapatinib	-0.010225	1.04795	-0.0584482	3.92321
Vinorelbine	MK-2206	0.268724	0.956654	-0.0691984	4.87188
Vinorelbine	MK-4827	-0.733712	2.86925	-0.138635	2.85976
Vinorelbine	MK-5108	-0.481571	2.06775	-0.11806	3.29339
Vinorelbine	MK-8669	-0.0215945	1.40715	-0.115916	3.44199
Vinorelbine	MK-8776	-0.353505	1.34022	-0.0773993	4.62266
Vinorelbine	PD325901	-0.662461	1.60093	-0.154922	3.78738
Vinorelbine	Sorafenib	-0.846114	1.25095	-0.0211824	4.29591
Vinorelbine	Sunitinib	-0.324857	1.31029	-0.0377544	3.78233
Vinorelbine	Temozolomide	-0.830643	2.10223	-0.14744	2.50725
Vinorelbine	Zolinza	-0.361428	1.14806	-0.0300594	4.89576
Zolinza	ABT-888	0.389936	2.92484	-0.157104	1.67451
Zolinza	AZD1775	0.0729516	1.00251	0.0378454	2.80382
Zolinza	BEZ-235	0.293782	0.724214	0.0303528	6.04953
Zolinza	Bortezomib	-0.269619	0.912689	0.0392602	5.89171
Zolinza	Dasatinib	0.251734	1.17292	-0.066816	3.85756
Zolinza	Dinaciclib	-0.698574	1.49234	-0.0289042	3.22278
Zolinza	Erlotinib	0.785808	0.775326	0.0306591	3.45896
Zolinza	geldanamycin	-0.389322	1.10411	-0.0264307	4.47211
Zolinza	Gemcitabine	-0.410305	0.999602	-0.0327837	4.17224
Zolinza	Lapatinib	0.341049	0.996089	-0.0200509	2.40335
Zolinza	MK-2206	0.951692	0.884439	-0.0144768	3.4312
Zolinza	MK-4827	0.00421412	1.32167	-0.0433696	2.40943
Zolinza	MK-5108	-0.0438716	1.27616	-0.0456645	2.37583
Zolinza	MK-8669	0.749568	1.11186	-0.0623011	2.3555
Zolinza	MK-8776	0.0245655	0.993233	-0.0122213	3.59326
Zolinza	Oxaliplatin	-0.128718	1.03682	0.00429864	2.98582
Zolinza	PD325901	0.0504345	1.54248	-0.102072	2.49406
Zolinza	SN-38	0.182011	1.02016	-0.00140277	2.66267
Zolinza	Sorafenib	-0.408891	1.14599	0.029275	3.02432
Zolinza	Sunitinib	-0.336428	1.11036	-0.00416893	2.23068
Zolinza	Temozolomide	-0.0315134	1.28149	-0.0728597	2.02155
Zolinza	Topotecan	0.000299834	0.766567	0.00219571	7.33332

## Sheet: S6. Individual Parameters
Cell Line	Drug	Hill Slope	Potency
A2058	5-FU	0.992525	1
A2780	5-FU	1.99078	6.65381
A375	5-FU	9.97128	1
A427	5-FU	1.55054	1.96992
CAOV3	5-FU	1.17151	1
COLO320DM	5-FU	1.53305	5.9473
DLD1	5-FU	1.0062	1.73503
EFM192B	5-FU	0.621857	1
ES2	5-FU	1.31678	1
HCT116	5-FU	2.18827	1.54837
HT144	5-FU	1.04161	1
HT29	5-FU	1.08683	2.12971
KPL1	5-FU	0.917014	1
LNCAP	5-FU	1.13757	2.04641
LOVO	5-FU	1.33011	1.32433
MDAMB436	5-FU	1.11531	1
MSTO	5-FU	1.20172	2.15939
NCIH1650	5-FU	0.871487	1
NCIH2122	5-FU	1.48173	18.2735
NCIH23	5-FU	0.796449	1.5645
NCIH460	5-FU	3.60434	3.31716
NCIH520	5-FU	0.817575	2.3022
OCUBM	5-FU	1.20153	1
OV90	5-FU	0.27286	1
OVCAR3	5-FU	0.890728	1
PA1	5-FU	1.31884	5.85965
RKO	5-FU	0.575585	2.23702
RPMI7951	5-FU	1.08684	1
SKMEL30	5-FU	2.62073	1
SKMES1	5-FU	1.10975	1
SKOV3	5-FU	2.20522	1
SW620	5-FU	1.25459	1.10538
SW837	5-FU	1.90443	1.54989
T47D	5-FU	0.383733	1
UACC62	5-FU	1.02639	1
UWB1289	5-FU	0.614697	1
UWB1289BRCA1	5-FU	0.84664	1
VCAP	5-FU	0.587147	1
ZR751	5-FU	0.575184	1
A2058	ABT-888	0.290359	1
A2780	ABT-888	4.21944	1
A375	ABT-888	0.318186	1
A427	ABT-888	8.42817	1
CAOV3	ABT-888	0.275637	1
COLO320DM	ABT-888	0.0435986	1
DLD1	ABT-888	10	1
EFM192B	ABT-888	0.0585417	1
ES2	ABT-888	0.321511	1
HCT116	ABT-888	10	1
HT144	ABT-888	0.0876717	1
HT29	ABT-888	10	1
KPL1	ABT-888	0.365595	1
LNCAP	ABT-888	9.86494	1
LOVO	ABT-888	0.0149391	1
MDAMB436	ABT-888	10	1
MSTO	ABT-888	0.1	1
NCIH1650	ABT-888	6.10646	1
NCIH2122	ABT-888	0.758499	1
NCIH23	ABT-888	10	1
NCIH460	ABT-888	0.0308479	1
NCIH520	ABT-888	0.0410646	1
OCUBM	ABT-888	0.063265	1
OV90	ABT-888	9.87102	1
OVCAR3	ABT-888	0.350511	1
PA1	ABT-888	0.0392817	1
RKO	ABT-888	0.1	1
RPMI7951	ABT-888	0.0942706	1
SKMEL30	ABT-888	10	1
SKMES1	ABT-888	10	1
SKOV3	ABT-888	10	1
SW620	ABT-888	0.3567	1
SW837	ABT-888	0.158226	1
T47D	ABT-888	0.292175	1
UACC62	ABT-888	0.167463	1
UWB1289	ABT-888	0.0339292	1
UWB1289BRCA1	ABT-888	0.445855	1
VCAP	ABT-888	10	1
ZR751	ABT-888	0.1	1
A2058	AZD1775	2.93342	1.84708
A2780	AZD1775	1.57554	1.86811
A375	AZD1775	1.65136	1.22443
A427	AZD1775	1.65483	2.57958
CAOV3	AZD1775	1.04089	3.9783
COLO320DM	AZD1775	2.24733	1.80733
DLD1	AZD1775	1.12804	1
EFM192B	AZD1775	1.25349	1
ES2	AZD1775	2.45591	1.46255
HCT116	AZD1775	2.88706	1
HT144	AZD1775	1.15773	1
HT29	AZD1775	3.48878	1.88847
KPL1	AZD1775	1.18902	1
LNCAP	AZD1775	1.02935	1.7642
LOVO	AZD1775	1.22314	4.38481
MDAMB436	AZD1775	1.27646	1
MSTO	AZD1775	3.01098	1.90284
NCIH1650	AZD1775	1.31567	1
NCIH2122	AZD1775	4.65947	1.49554
NCIH23	AZD1775	2.95555	4.38795
NCIH460	AZD1775	0.496365	1
NCIH520	AZD1775	2.45892	1
OCUBM	AZD1775	1.54459	1.33141
OV90	AZD1775	2.05398	1
OVCAR3	AZD1775	1.63568	2.56012
PA1	AZD1775	3.25318	1.20924
RKO	AZD1775	2.87488	1.11699
RPMI7951	AZD1775	2.08827	1.35058
SKMEL30	AZD1775	2.52583	1.52749
SKMES1	AZD1775	3.46846	3.07781
SKOV3	AZD1775	1.83764	1.15495
SW620	AZD1775	1.66322	1.85761
SW837	AZD1775	1.46206	1.26677
T47D	AZD1775	7.03671	1
UACC62	AZD1775	2.62201	1
UWB1289	AZD1775	1.1055	8.21864
UWB1289BRCA1	AZD1775	1.10623	6.53542
VCAP	AZD1775	4.10217	1.49139
ZR751	AZD1775	0.304884	1
A2058	BEZ-235	2.06288	13.2518
A2780	BEZ-235	1.04584	17.6995
A375	BEZ-235	1.0432	4.50125
A427	BEZ-235	0.608523	2.56316
CAOV3	BEZ-235	0.773132	2.88249
COLO320DM	BEZ-235	0.890474	3.55045
DLD1	BEZ-235	0.921022	7.25732
EFM192B	BEZ-235	1.11588	6.53803
ES2	BEZ-235	0.887041	3.07588
HCT116	BEZ-235	1.54954	1
HT144	BEZ-235	0.804979	2.71829
HT29	BEZ-235	0.743402	3.37979
KPL1	BEZ-235	0.766378	9.39903
LNCAP	BEZ-235	0.777654	12.8652
LOVO	BEZ-235	0.681553	23.9017
MDAMB436	BEZ-235	0.318858	2.28952
MSTO	BEZ-235	1.31984	8.83976
NCIH1650	BEZ-235	1.63267	2.43412
NCIH2122	BEZ-235	1.16501	5.33722
NCIH23	BEZ-235	0.807238	6.42733
NCIH460	BEZ-235	1.21594	1.34763
NCIH520	BEZ-235	1.01436	12.1147
OCUBM	BEZ-235	1.02486	13.565
OV90	BEZ-235	1.26939	7.94236
OVCAR3	BEZ-235	0.771988	4.95749
PA1	BEZ-235	0.896388	5.48854
RKO	BEZ-235	0.582283	4.14319
RPMI7951	BEZ-235	0.813987	6.97689
SKMEL30	BEZ-235	1.162	3.07034
SKMES1	BEZ-235	0.958201	3.91624
SKOV3	BEZ-235	0.89004	6.84129
SW620	BEZ-235	0.98585	4.19654
SW837	BEZ-235	1.00903	2.55807
T47D	BEZ-235	0.963463	4.6048
UACC62	BEZ-235	0.953245	4.19749
UWB1289	BEZ-235	0.727974	3.97016
UWB1289BRCA1	BEZ-235	0.837041	4.12603
VCAP	BEZ-235	0.679519	1.52507
ZR751	BEZ-235	0.581263	9.66765
A2058	Bortezomib	6.11948	6.43656
A2780	Bortezomib	4.17968	15.1528
A375	Bortezomib	10	4.58733
A427	Bortezomib	3.57203	8.25863
CAOV3	Bortezomib	5.34431	13.5801
COLO320DM	Bortezomib	10	3.5188
DLD1	Bortezomib	3.95157	8.27158
EFM192B	Bortezomib	2.69101	5.21587
ES2	Bortezomib	4.89408	3.67437
HCT116	Bortezomib	4.35845	7.44221
HT144	Bortezomib	3.00727	6.93793
HT29	Bortezomib	5.05976	10.7111
KPL1	Bortezomib	5.35191	4.74322
LNCAP	Bortezomib	2.72636	7.36926
LOVO	Bortezomib	4.40247	6.98105
MDAMB436	Bortezomib	2.45876	9.85731
MSTO	Bortezomib	10	4.64129
NCIH1650	Bortezomib	2.99476	22.6789
NCIH2122	Bortezomib	5.1243	4.12076
NCIH23	Bortezomib	3.11555	9.46569
NCIH460	Bortezomib	3.9635	3.71064
NCIH520	Bortezomib	5.56213	11.284
OCUBM	Bortezomib	3.98671	11.5669
OV90	Bortezomib	10	10.0381
OVCAR3	Bortezomib	3.44394	11.6116
PA1	Bortezomib	8.19906	16.5197
RKO	Bortezomib	5.73445	5.80063
RPMI7951	Bortezomib	3.39059	10.8067
SKMEL30	Bortezomib	3.47531	11.9681
SKMES1	Bortezomib	3.35426	13.1217
SKOV3	Bortezomib	2.0291	5.39104
SW620	Bortezomib	4.20157	7.61571
SW837	Bortezomib	10	8.34991
T47D	Bortezomib	2.15552	6.04573
UACC62	Bortezomib	2.25289	9.04383
UWB1289	Bortezomib	3.10066	10.388
UWB1289BRCA1	Bortezomib	3.41875	8.4794
VCAP	Bortezomib	2.41974	10.1551
ZR751	Bortezomib	10	2.98636
A2058	Carboplatin	2.12622	1.88323
A2780	Carboplatin	1.12983	3.26965
A375	Carboplatin	1.68061	1
A427	Carboplatin	1.03084	1
CAOV3	Carboplatin	1.78006	2.04244
COLO320DM	Carboplatin	3.35885	1
DLD1	Carboplatin	1.51868	1
EFM192B	Carboplatin	1.88901	1.5854
ES2	Carboplatin	2.80486	1.00978
HCT116	Carboplatin	0.0260533	1
HT144	Carboplatin	0.558723	1
HT29	Carboplatin	1.45228	1
KPL1	Carboplatin	0.304739	1
LNCAP	Carboplatin	0.945254	1.34299
LOVO	Carboplatin	1.36354	1
MDAMB436	Carboplatin	1.33102	3.63025
MSTO	Carboplatin	2.36201	1.71366
NCIH1650	Carboplatin	9.32167	1
NCIH2122	Carboplatin	2.11729	1
NCIH23	Carboplatin	1.57409	2.16175
NCIH460	Carboplatin	1.14659	1.3147
NCIH520	Carboplatin	1.92676	1
OCUBM	Carboplatin	3.17491	1
OV90	Carboplatin	1.16539	1
OVCAR3	Carboplatin	0.880978	1
PA1	Carboplatin	2.09975	16.067
RKO	Carboplatin	0.103782	1
RPMI7951	Carboplatin	1.92756	3.25086
SKMEL30	Carboplatin	2.03483	1
SKMES1	Carboplatin	1.72175	1
SKOV3	Carboplatin	2.83102	1.01912
SW620	Carboplatin	1.41016	1.02582
SW837	Carboplatin	0.00738687	1
T47D	Carboplatin	0.1	1
UACC62	Carboplatin	1.21825	1
UWB1289	Carboplatin	0.907937	3.42905
UWB1289BRCA1	Carboplatin	1.37405	1.75473
VCAP	Carboplatin	0.0770797	1
ZR751	Carboplatin	3.64894	1
A2058	Cyclophosphamide	10	1
A2780	Cyclophosphamide	0.118635	1
A375	Cyclophosphamide	0.518854	1
A427	Cyclophosphamide	0.0588154	1
CAOV3	Cyclophosphamide	0.254611	1
COLO320DM	Cyclophosphamide	0.220885	1
DLD1	Cyclophosphamide	0.330816	1
EFM192B	Cyclophosphamide	0.0843813	1
ES2	Cyclophosphamide	0.394041	1
HCT116	Cyclophosphamide	0.205312	1
HT144	Cyclophosphamide	0.0716661	1
HT29	Cyclophosphamide	0.537101	1
KPL1	Cyclophosphamide	0.505905	1
LNCAP	Cyclophosphamide	10	1
LOVO	Cyclophosphamide	0.1	1
MDAMB436	Cyclophosphamide	0.054926	1
MSTO	Cyclophosphamide	10	1
NCIH1650	Cyclophosphamide	0.352466	1
NCIH2122	Cyclophosphamide	0.0628966	1
NCIH23	Cyclophosphamide	0.190977	1
NCIH460	Cyclophosphamide	0.399644	1
NCIH520	Cyclophosphamide	0.0705213	1
OCUBM	Cyclophosphamide	0.37627	1
OV90	Cyclophosphamide	0.34208	1
OVCAR3	Cyclophosphamide	0.253144	1
PA1	Cyclophosphamide	0.300007	1
RKO	Cyclophosphamide	0.367402	1
RPMI7951	Cyclophosphamide	0.120856	1
SKMEL30	Cyclophosphamide	0.00420819	1
SKMES1	Cyclophosphamide	0.173198	1
SKOV3	Cyclophosphamide	0.0508885	1
SW620	Cyclophosphamide	0.422742	1
SW837	Cyclophosphamide	0.194627	1
T47D	Cyclophosphamide	0.106661	1
UACC62	Cyclophosphamide	0.402864	1
UWB1289	Cyclophosphamide	0.101376	1
UWB1289BRCA1	Cyclophosphamide	0.682594	1
VCAP	Cyclophosphamide	10	1
ZR751	Cyclophosphamide	0.439413	1
A2058	Dasatinib	0.290197	1
A2780	Dasatinib	0.78423	1
A375	Dasatinib	1.0745	1.13835
A427	Dasatinib	0.194545	3.1404
CAOV3	Dasatinib	1.50633	45.7765
COLO320DM	Dasatinib	10	1
DLD1	Dasatinib	0.825696	1.49535
EFM192B	Dasatinib	0.100364	1
ES2	Dasatinib	0.617005	1
HCT116	Dasatinib	0.249907	1
HT144	Dasatinib	0.420471	1
HT29	Dasatinib	0.50406	5.69239
KPL1	Dasatinib	0.383557	1
LNCAP	Dasatinib	0.103829	1
LOVO	Dasatinib	0.971506	74.1963
MDAMB436	Dasatinib	0.253986	1
MSTO	Dasatinib	10	202.422
NCIH1650	Dasatinib	0.554039	80.5939
NCIH2122	Dasatinib	0.547097	1
NCIH23	Dasatinib	0.134562	1
NCIH460	Dasatinib	0.274851	1
NCIH520	Dasatinib	1.30465	166.659
OCUBM	Dasatinib	1.33481	1
OV90	Dasatinib	1.13487	1
OVCAR3	Dasatinib	1.93392	82.8715
PA1	Dasatinib	1.11399	123.291
RKO	Dasatinib	0.628497	1
RPMI7951	Dasatinib	1.02848	47.1517
SKMEL30	Dasatinib	0.139437	1
SKMES1	Dasatinib	0.551134	9.39777
SKOV3	Dasatinib	0.407761	51.752
SW620	Dasatinib	0.1	1
SW837	Dasatinib	0.351838	3.31523
T47D	Dasatinib	0.103179	1
UACC62	Dasatinib	1.05028	1
UWB1289	Dasatinib	1.44251	101.218
UWB1289BRCA1	Dasatinib	1.66254	65.5911
VCAP	Dasatinib	0.650599	1
ZR751	Dasatinib	0.1	1
A2058	Dexamethasone	0.0402713	1
A2780	Dexamethasone	10	1
A375	Dexamethasone	0.35862	1
A427	Dexamethasone	0.0292316	1
CAOV3	Dexamethasone	0.1	1
COLO320DM	Dexamethasone	0.0471254	1
DLD1	Dexamethasone	0.280276	1
EFM192B	Dexamethasone	10	1
ES2	Dexamethasone	0.0294476	1
HCT116	Dexamethasone	0.0658859	1
HT144	Dexamethasone	0.270136	1
HT29	Dexamethasone	0.0794638	1
KPL1	Dexamethasone	0.1	1
LNCAP	Dexamethasone	0.1	1
LOVO	Dexamethasone	0.165419	1
MDAMB436	Dexamethasone	0.452383	1
MSTO	Dexamethasone	0.139645	1
NCIH1650	Dexamethasone	0.194665	1
NCIH2122	Dexamethasone	0.174733	1
NCIH23	Dexamethasone	0.168292	1
NCIH460	Dexamethasone	0.295089	1
NCIH520	Dexamethasone	0.170278	1
OCUBM	Dexamethasone	0.0689139	1
OV90	Dexamethasone	0.153265	1
OVCAR3	Dexamethasone	0.0130923	1
PA1	Dexamethasone	10	1
RKO	Dexamethasone	0.217517	1
RPMI7951	Dexamethasone	0.268997	1
SKMEL30	Dexamethasone	0.144587	1
SKMES1	Dexamethasone	0.394689	1
SKOV3	Dexamethasone	0.10761	1
SW620	Dexamethasone	0.288768	1
SW837	Dexamethasone	0.173573	1
T47D	Dexamethasone	0.0143556	1
UACC62	Dexamethasone	10	1
UWB1289	Dexamethasone	10	1
UWB1289BRCA1	Dexamethasone	10	1
VCAP	Dexamethasone	0.46084	1
ZR751	Dexamethasone	0.148794	1
A2058	Dinaciclib	2.55376	3.41368
A2780	Dinaciclib	4.3709	7.95898
A375	Dinaciclib	2.50264	3.79887
A427	Dinaciclib	2.69475	6.71704
CAOV3	Dinaciclib	9.99983	7.10002
COLO320DM	Dinaciclib	2.61494	2.38328
DLD1	Dinaciclib	2.3541	2.5508
EFM192B	Dinaciclib	2.30364	3.42704
ES2	Dinaciclib	2.77707	4.19122
HCT116	Dinaciclib	5.21584	4.35498
HT144	Dinaciclib	1.61885	3.07648
HT29	Dinaciclib	2.07385	4.77536
KPL1	Dinaciclib	10	7.57087
LNCAP	Dinaciclib	10	3.337
LOVO	Dinaciclib	2.3795	4.87719
MDAMB436	Dinaciclib	4.50226	5.49473
MSTO	Dinaciclib	4.40973	2.52667
NCIH1650	Dinaciclib	2.98983	2.34367
NCIH2122	Dinaciclib	3.01932	4.47498
NCIH23	Dinaciclib	2.39402	5.11856
NCIH460	Dinaciclib	4.08377	1.7506
NCIH520	Dinaciclib	2.98918	5.13689
OCUBM	Dinaciclib	2.72569	3.64279
OV90	Dinaciclib	3.42554	3.92393
OVCAR3	Dinaciclib	1.63554	3.0841
PA1	Dinaciclib	4.90657	7.75566
RKO	Dinaciclib	1.99974	3.13122
RPMI7951	Dinaciclib	3.65321	4.42694
SKMEL30	Dinaciclib	1.62671	5.6549
SKMES1	Dinaciclib	2.99482	2.13679
SKOV3	Dinaciclib	2.9893	1.8242
SW620	Dinaciclib	3.34806	5.82667
SW837	Dinaciclib	2.36097	2.16107
T47D	Dinaciclib	1.21156	1.42654
UACC62	Dinaciclib	1.56569	2.9873
UWB1289	Dinaciclib	3.52337	6.0146
UWB1289BRCA1	Dinaciclib	2.76556	5.41938
VCAP	Dinaciclib	3.03126	2.82445
ZR751	Dinaciclib	1.7197	2.3003
A2058	Doxorubicin	1.0879	59.1467
A2780	Doxorubicin	1.1466	47.1859
A375	Doxorubicin	1.05871	10.0561
A427	Doxorubicin	1.21798	23.2284
CAOV3	Doxorubicin	1.85858	11.9801
COLO320DM	Doxorubicin	0.913467	2.85677
DLD1	Doxorubicin	1.09061	2.79724
EFM192B	Doxorubicin	1.43047	5.70246
ES2	Doxorubicin	1.44705	5.42917
HCT116	Doxorubicin	1.64723	7.37721
HT144	Doxorubicin	0.74157	2.87265
HT29	Doxorubicin	1.19439	5.75882
KPL1	Doxorubicin	0.906739	3.89872
LNCAP	Doxorubicin	0.969419	11.83
LOVO	Doxorubicin	0.881363	14.3235
MDAMB436	Doxorubicin	0.96913	9.06192
MSTO	Doxorubicin	1.28603	17.5531
NCIH1650	Doxorubicin	1.7872	3.10675
NCIH2122	Doxorubicin	1.01554	13.2801
NCIH23	Doxorubicin	1.97434	18.0796
NCIH460	Doxorubicin	0.949166	5.88389
NCIH520	Doxorubicin	1.16873	2.55075
OCUBM	Doxorubicin	1.45164	27.538
OV90	Doxorubicin	1.1609	3.24474
OVCAR3	Doxorubicin	1.05377	2.07979
PA1	Doxorubicin	2.63363	68.0636
RKO	Doxorubicin	1.37781	13.8612
RPMI7951	Doxorubicin	2.78397	14.0931
SKMEL30	Doxorubicin	1.18673	6.82002
SKMES1	Doxorubicin	1.54005	12.589
SKOV3	Doxorubicin	1.84835	3.29207
SW620	Doxorubicin	1.52984	19.2106
SW837	Doxorubicin	1.09327	5.65458
T47D	Doxorubicin	0.991657	2.63219
UACC62	Doxorubicin	0.826356	3.83743
UWB1289	Doxorubicin	0.791138	5.13159
UWB1289BRCA1	Doxorubicin	1.59686	1.36741
VCAP	Doxorubicin	1.40846	4.66561
ZR751	Doxorubicin	0.606791	3.67995
A2058	Erlotinib	9.67134	1
A2780	Erlotinib	1.59405	1.9894
A375	Erlotinib	1.34886	1
A427	Erlotinib	0.827118	1.40841
CAOV3	Erlotinib	0.553739	1
COLO320DM	Erlotinib	1.20634	2.15617
DLD1	Erlotinib	1.18235	2.20136
EFM192B	Erlotinib	1.39493	1.46731
ES2	Erlotinib	1.68988	1.1313
HCT116	Erlotinib	10	1
HT144	Erlotinib	1.18753	1
HT29	Erlotinib	1.16305	1
KPL1	Erlotinib	1.67633	1
LNCAP	Erlotinib	1.50617	1.35934
LOVO	Erlotinib	0.504384	17.5445
MDAMB436	Erlotinib	0.930072	1.14343
MSTO	Erlotinib	0.764613	41.2709
NCIH1650	Erlotinib	0.217779	3.5758
NCIH2122	Erlotinib	1.11997	3.24864
NCIH23	Erlotinib	0.620079	1.34904
NCIH460	Erlotinib	1.27708	1
NCIH520	Erlotinib	1.56771	1
OCUBM	Erlotinib	1.41042	1.28198
OV90	Erlotinib	2.49497	1
OVCAR3	Erlotinib	0.561469	1.7148
PA1	Erlotinib	2.19196	1.73056
RKO	Erlotinib	2.16457	1
RPMI7951	Erlotinib	1.49551	1
SKMEL30	Erlotinib	2.13144	1
SKMES1	Erlotinib	1.10655	24.7856
SKOV3	Erlotinib	0.886272	2.1367
SW620	Erlotinib	8.47471	1
SW837	Erlotinib	0.57115	2.22087
T47D	Erlotinib	1.25416	1
UACC62	Erlotinib	1.0374	1.25911
UWB1289	Erlotinib	0.537278	5.92929
UWB1289BRCA1	Erlotinib	0.934187	9.06005
VCAP	Erlotinib	0.403395	1
ZR751	Erlotinib	10	1
A2058	Etoposide	2.14978	19.1698
A2780	Etoposide	1.00286	39.4016
A375	Etoposide	1.04074	4.16878
A427	Etoposide	2.33235	12.3939
CAOV3	Etoposide	2.39603	3.24186
COLO320DM	Etoposide	1.46135	1
DLD1	Etoposide	2.62132	2.81679
EFM192B	Etoposide	1.61659	2.75803
ES2	Etoposide	1.41286	2.06565
HCT116	Etoposide	2.65476	2.60311
HT144	Etoposide	0.493883	1
HT29	Etoposide	1.43702	1.64161
KPL1	Etoposide	0.921074	1
LNCAP	Etoposide	0.626979	2.02641
LOVO	Etoposide	0.563176	5.63471
MDAMB436	Etoposide	0.88807	3.0997
MSTO	Etoposide	0.868885	17.9345
NCIH1650	Etoposide	1.10967	1
NCIH2122	Etoposide	1.20116	11.0425
NCIH23	Etoposide	2.24195	16.944
NCIH460	Etoposide	0.615758	5.12291
NCIH520	Etoposide	1.44653	1
OCUBM	Etoposide	1.34395	14.8405
OV90	Etoposide	0.983588	1.56642
OVCAR3	Etoposide	0.147463	1
PA1	Etoposide	2.69232	83.6747
RKO	Etoposide	2.63737	3.13862
RPMI7951	Etoposide	2.00477	6.77448
SKMEL30	Etoposide	2.57786	3.75071
SKMES1	Etoposide	1.23147	8.89233
SKOV3	Etoposide	2.23816	1.17525
SW620	Etoposide	3.1147	13.6663
SW837	Etoposide	1.49284	1
T47D	Etoposide	1.41311	1.55942
UACC62	Etoposide	0.635182	1.3087
UWB1289	Etoposide	0.748311	2.51135
UWB1289BRCA1	Etoposide	1.33677	1
VCAP	Etoposide	0.925524	1.83216
ZR751	Etoposide	1.75982	1
A2058	geldanamycin	1.59511	13.4672
A2780	geldanamycin	2.02477	19.7213
A375	geldanamycin	9.99161	3.10402
A427	geldanamycin	1.54022	6.15815
CAOV3	geldanamycin	9.23676	8.77565
COLO320DM	geldanamycin	9.95839	1
DLD1	geldanamycin	2.25599	6.28355
EFM192B	geldanamycin	2.31522	8.10491
ES2	geldanamycin	1.90208	1
HCT116	geldanamycin	3.21746	3.12113
HT144	geldanamycin	1.35245	9.01264
HT29	geldanamycin	1.59534	52.001
KPL1	geldanamycin	2.23152	10.4849
LNCAP	geldanamycin	0.75868	3.28287
LOVO	geldanamycin	2.64069	1.26965
MDAMB436	geldanamycin	2.75183	4.48425
MSTO	geldanamycin	1.74252	4.4289
NCIH1650	geldanamycin	1.22351	11.7263
NCIH2122	geldanamycin	2.14252	21.0288
NCIH23	geldanamycin	2.56166	26.9606
NCIH460	geldanamycin	2.68954	7.78566
NCIH520	geldanamycin	4.41808	8.06089
OCUBM	geldanamycin	1.18077	1
OV90	geldanamycin	2.57183	22.7689
OVCAR3	geldanamycin	5.02042	3.21332
PA1	geldanamycin	0.295347	1
RKO	geldanamycin	2.24255	5.1483
RPMI7951	geldanamycin	2.62102	29.2396
SKMEL30	geldanamycin	10	2.5259
SKMES1	geldanamycin	1.27888	10.5133
SKOV3	geldanamycin	1.25555	5.70091
SW620	geldanamycin	1.94683	13.3643
SW837	geldanamycin	3.0741	8.0551
T47D	geldanamycin	0.100946	1
UACC62	geldanamycin	1.62675	6.37719
UWB1289	geldanamycin	2.95102	1.20543
UWB1289BRCA1	geldanamycin	1.93478	1.73721
VCAP	geldanamycin	3.01076	1
ZR751	geldanamycin	2.49646	31.3715
A2058	Gemcitabine	2.35481	3.47644
A2780	Gemcitabine	4.16957	10.9286
A375	Gemcitabine	10	10.3837
A427	Gemcitabine	2.2777	7.95149
CAOV3	Gemcitabine	2.52526	15.5866
COLO320DM	Gemcitabine	2.83695	7.82426
DLD1	Gemcitabine	10	2.68652
EFM192B	Gemcitabine	3.22778	1.44709
ES2	Gemcitabine	10	9.10412
HCT116	Gemcitabine	9.99937	7.12608
HT144	Gemcitabine	1.25076	1
HT29	Gemcitabine	1.57757	2.1958
KPL1	Gemcitabine	1.01898	1
LNCAP	Gemcitabine	1.96627	2.00291
LOVO	Gemcitabine	2.00486	6.81742
MDAMB436	Gemcitabine	2.67475	3.20577
MSTO	Gemcitabine	4.447	7.46422
NCIH1650	Gemcitabine	3.32748	3.31083
NCIH2122	Gemcitabine	8.94268	9.14754
NCIH23	Gemcitabine	3.58898	16.0493
NCIH460	Gemcitabine	7.35573	3.42598
NCIH520	Gemcitabine	5.96174	3.3121
OCUBM	Gemcitabine	2.21726	4.28001
OV90	Gemcitabine	3.2068	9.6804
OVCAR3	Gemcitabine	1.29328	2.42695
PA1	Gemcitabine	2.87042	5.42892
RKO	Gemcitabine	3.99501	4.74387
RPMI7951	Gemcitabine	2.54181	10.7963
SKMEL30	Gemcitabine	1.44875	5.70228
SKMES1	Gemcitabine	4.20785	13.2946
SKOV3	Gemcitabine	3.55592	1.22359
SW620	Gemcitabine	2.8848	4.60972
SW837	Gemcitabine	2.46684	1.58424
T47D	Gemcitabine	0.244137	1
UACC62	Gemcitabine	2.36185	1.49619
UWB1289	Gemcitabine	0.945515	2.71547
UWB1289BRCA1	Gemcitabine	1.85555	2.26869
VCAP	Gemcitabine	0.6679	3.45714
ZR751	Gemcitabine	0.447613	1
A2058	L778123	1.06995	1
A2780	L778123	1.78767	11.0352
A375	L778123	1.50832	1
A427	L778123	0.534741	1
CAOV3	L778123	0.90212	1
COLO320DM	L778123	0.618857	2.20116
DLD1	L778123	0.839926	1
EFM192B	L778123	1.44029	1
ES2	L778123	1.58043	1
HCT116	L778123	1.23456	1
HT144	L778123	0.720469	1
HT29	L778123	0.713863	1.11992
KPL1	L778123	0.311046	3.18789
LNCAP	L778123	0.148079	1
LOVO	L778123	0.588698	7.03925
MDAMB436	L778123	1.27688	1
MSTO	L778123	1.01374	5.72149
NCIH1650	L778123	0.724107	1
NCIH2122	L778123	1.26919	4.54701
NCIH23	L778123	0.576186	1
NCIH460	L778123	2.23091	1
NCIH520	L778123	1.09442	1
OCUBM	L778123	0.437692	1
OV90	L778123	1.33646	1
OVCAR3	L778123	0.292143	1
PA1	L778123	0.747772	1.69295
RKO	L778123	1.51453	1
RPMI7951	L778123	0.855359	1
SKMEL30	L778123	1.22439	1.78627
SKMES1	L778123	0.788625	1.22597
SKOV3	L778123	2.48328	1
SW620	L778123	0.846095	1
SW837	L778123	0.942352	1
T47D	L778123	0.271309	1
UACC62	L778123	1.28008	1
UWB1289	L778123	0.653556	1.50433
UWB1289BRCA1	L778123	0.799285	1
VCAP	L778123	1.01899	1
ZR751	L778123	1.33165	1
A2058	Lapatinib	10	1
A2780	Lapatinib	1.90861	1
A375	Lapatinib	10	1
A427	Lapatinib	0.913303	1
CAOV3	Lapatinib	1.1008	1
COLO320DM	Lapatinib	3.87892	1.29113
DLD1	Lapatinib	0.634262	1
EFM192B	Lapatinib	0.516864	8.6829
ES2	Lapatinib	9.97725	1
HCT116	Lapatinib	0.0683967	1
HT144	Lapatinib	2.27099	1
HT29	Lapatinib	4.33914	1.31104
KPL1	Lapatinib	1.86479	1
LNCAP	Lapatinib	0.919653	1
LOVO	Lapatinib	0.25913	3.90975
MDAMB436	Lapatinib	10	1
MSTO	Lapatinib	10	1.00216
NCIH1650	Lapatinib	0.823757	1.21487
NCIH2122	Lapatinib	1.38203	1.00717
NCIH23	Lapatinib	1.87724	1
NCIH460	Lapatinib	9.7102	1
NCIH520	Lapatinib	8.94697	1
OCUBM	Lapatinib	0.547379	17.6242
OV90	Lapatinib	0.250304	1
OVCAR3	Lapatinib	0.647297	1
PA1	Lapatinib	0.306443	1
RKO	Lapatinib	0.511472	1
RPMI7951	Lapatinib	4.57696	1
SKMEL30	Lapatinib	4.06137	1
SKMES1	Lapatinib	0.928195	12.3429
SKOV3	Lapatinib	0.574696	1
SW620	Lapatinib	0.295762	1
SW837	Lapatinib	0.353701	1
T47D	Lapatinib	0.129343	1
UACC62	Lapatinib	0.337658	1
UWB1289	Lapatinib	1.44623	2.27103
UWB1289BRCA1	Lapatinib	0.896507	1.68227
VCAP	Lapatinib	0.320688	1
ZR751	Lapatinib	0.24804	1
A2058	Metformin	0.1	1
A2780	Metformin	0.135803	1
A375	Metformin	0.187271	1
A427	Metformin	0.390057	1
CAOV3	Metformin	0.442464	1
COLO320DM	Metformin	0.0632363	1
DLD1	Metformin	0.104404	1
EFM192B	Metformin	0.0133697	1
ES2	Metformin	10	1
HCT116	Metformin	0.111097	1
HT144	Metformin	10	1
HT29	Metformin	0.295693	1
KPL1	Metformin	9.52194	1
LNCAP	Metformin	10	1
LOVO	Metformin	0.126648	1
MDAMB436	Metformin	0.429262	1
MSTO	Metformin	0.1	1
NCIH1650	Metformin	0.34614	1
NCIH2122	Metformin	10	1
NCIH23	Metformin	0.330765	1
NCIH460	Metformin	0.00165326	1
NCIH520	Metformin	9.98202	1
OCUBM	Metformin	0.523308	1
OV90	Metformin	0.494006	1
OVCAR3	Metformin	0.431352	1
PA1	Metformin	0.0930615	1
RKO	Metformin	0.326485	1
RPMI7951	Metformin	0.374611	1
SKMEL30	Metformin	0.0168446	1
SKMES1	Metformin	10	1
SKOV3	Metformin	0.430273	1
SW620	Metformin	0.0285311	1
SW837	Metformin	0.184805	1
T47D	Metformin	0.1	1
UACC62	Metformin	9.91714	1
UWB1289	Metformin	2.44474	1
UWB1289BRCA1	Metformin	0.486039	1
VCAP	Metformin	10	1
ZR751	Metformin	0.304605	1
A2058	Methotrexate	3.15125	13.9264
A2780	Methotrexate	10	9.70406
A375	Methotrexate	2.53008	5.94627
A427	Methotrexate	2.76167	6.90235
CAOV3	Methotrexate	2.12734	3.80798
COLO320DM	Methotrexate	3.24939	9.16246
DLD1	Methotrexate	3.89283	3.03824
EFM192B	Methotrexate	2.22434	1
ES2	Methotrexate	3.85152	1.95208
HCT116	Methotrexate	6.39938	12.5526
HT144	Methotrexate	9.84443	1
HT29	Methotrexate	10	3.03246
KPL1	Methotrexate	3.43805	4.37914
LNCAP	Methotrexate	1.51389	1.59144
LOVO	Methotrexate	0.1	1
MDAMB436	Methotrexate	1.23512	5.76555
MSTO	Methotrexate	3.3685	11.7358
NCIH1650	Methotrexate	4.16488	1.08951
NCIH2122	Methotrexate	2.01072	15.8412
NCIH23	Methotrexate	10	3.70705
NCIH460	Methotrexate	6.4723	4.26998
NCIH520	Methotrexate	10	3.44562
OCUBM	Methotrexate	3.29158	6.08542
OV90	Methotrexate	0.993147	1
OVCAR3	Methotrexate	10	3.58754
PA1	Methotrexate	10	3.86932
RKO	Methotrexate	3.51672	17.0876
RPMI7951	Methotrexate	10	6.51572
SKMEL30	Methotrexate	10	2.83422
SKMES1	Methotrexate	1.24814	9.60486
SKOV3	Methotrexate	0.278483	1
SW620	Methotrexate	2.57948	10.1832
SW837	Methotrexate	1.4707	1.71585
T47D	Methotrexate	1.08177	2.05956
UACC62	Methotrexate	10	2.88796
UWB1289	Methotrexate	2.10384	7.16075
UWB1289BRCA1	Methotrexate	2.98629	5.99471
VCAP	Methotrexate	10	7.59875
ZR751	Methotrexate	4.14992	4.53535
A2058	Mitomycine	2.28651	32.3756
A2780	Mitomycine	1.1934	17.8305
A375	Mitomycine	2.1584	3.12162
A427	Mitomycine	1.40583	2.39481
CAOV3	Mitomycine	1.96355	42.1394
COLO320DM	Mitomycine	0.834946	1.2707
DLD1	Mitomycine	0.992466	2.0568
EFM192B	Mitomycine	0.899893	8.91404
ES2	Mitomycine	2.33071	4.54346
HCT116	Mitomycine	1.99485	4.07091
HT144	Mitomycine	0.867847	2.12121
HT29	Mitomycine	0.674536	7.47573
KPL1	Mitomycine	0.248332	1
LNCAP	Mitomycine	0.452395	6.04055
LOVO	Mitomycine	1.07152	3.12538
MDAMB436	Mitomycine	0.960671	10.6433
MSTO	Mitomycine	1.41103	11.2521
NCIH1650	Mitomycine	1.22401	1.80077
NCIH2122	Mitomycine	1.50251	38.8359
NCIH23	Mitomycine	1.86033	13.6375
NCIH460	Mitomycine	2.158	27.449
NCIH520	Mitomycine	0.759757	5.98613
OCUBM	Mitomycine	2.57327	6.12903
OV90	Mitomycine	0.790212	4.7573
OVCAR3	Mitomycine	0.587536	1
PA1	Mitomycine	1.3192	21.3891
RKO	Mitomycine	0.96758	3.92412
RPMI7951	Mitomycine	1.20938	15.6693
SKMEL30	Mitomycine	0.790356	2.38998
SKMES1	Mitomycine	1.794	13.0778
SKOV3	Mitomycine	1.05938	5.63156
SW620	Mitomycine	2.39912	18.8537
SW837	Mitomycine	0.516799	2.29527
T47D	Mitomycine	2.82095	1
UACC62	Mitomycine	0.760617	2.24084
UWB1289	Mitomycine	0.923762	2.67818
UWB1289BRCA1	Mitomycine	1.27461	1
VCAP	Mitomycine	1.35663	1
ZR751	Mitomycine	0.518463	1.3326
A2058	MK-2206	1.06815	1
A2780	MK-2206	1.00517	5.83717
A375	MK-2206	0.387234	1
A427	MK-2206	0.668332	1.39507
CAOV3	MK-2206	0.137583	1
COLO320DM	MK-2206	0.703625	2.36867
DLD1	MK-2206	0.92041	1
EFM192B	MK-2206	1.01729	16.1093
ES2	MK-2206	10	1
HCT116	MK-2206	9.91304	1
HT144	MK-2206	0.622614	1
HT29	MK-2206	0.576823	1.46664
KPL1	MK-2206	1.80498	6.64958
LNCAP	MK-2206	0.614001	20.7845
LOVO	MK-2206	0.429582	46.5583
MDAMB436	MK-2206	0.82812	1
MSTO	MK-2206	1.05642	3.55505
NCIH1650	MK-2206	0.702751	1
NCIH2122	MK-2206	0.965525	1
NCIH23	MK-2206	0.692635	1
NCIH460	MK-2206	0.642427	1
NCIH520	MK-2206	0.645167	29.9592
OCUBM	MK-2206	1.2145	16.347
OV90	MK-2206	0.568726	1
OVCAR3	MK-2206	0.660867	9.92169
PA1	MK-2206	1.0643	1
RKO	MK-2206	0.582189	1
RPMI7951	MK-2206	0.792307	1
SKMEL30	MK-2206	0.228136	1
SKMES1	MK-2206	0.192185	1
SKOV3	MK-2206	0.83303	1.74003
SW620	MK-2206	10	1
SW837	MK-2206	0.254036	1
T47D	MK-2206	1.82464	2.36692
UACC62	MK-2206	0.8069	1
UWB1289	MK-2206	0.669384	1
UWB1289BRCA1	MK-2206	0.877141	1
VCAP	MK-2206	0.502723	2.28515
ZR751	MK-2206	0.334323	7.80901
A2058	MK-4541	0.0936484	1
A2780	MK-4541	6.11865	1
A375	MK-4541	10	1
A427	MK-4541	0.0784937	1
CAOV3	MK-4541	10	1
COLO320DM	MK-4541	0.285663	1
DLD1	MK-4541	10	1
EFM192B	MK-4541	10	1
ES2	MK-4541	10	1
HCT116	MK-4541	0.0412815	1
HT144	MK-4541	0.132619	1
HT29	MK-4541	9.93547	1
KPL1	MK-4541	0.13513	1
LNCAP	MK-4541	0.474017	1
LOVO	MK-4541	0.1	1
MDAMB436	MK-4541	0.471249	1
MSTO	MK-4541	0.068671	1
NCIH1650	MK-4541	8.03217	1
NCIH2122	MK-4541	0.634121	1
NCIH23	MK-4541	0.142484	1
NCIH460	MK-4541	0.377668	1
NCIH520	MK-4541	0.407815	1
OCUBM	MK-4541	10	1
OV90	MK-4541	0.277434	1
OVCAR3	MK-4541	0.338221	1
PA1	MK-4541	0.170782	1
RKO	MK-4541	0.10362	1
RPMI7951	MK-4541	0.320227	1
SKMEL30	MK-4541	0.243622	1
SKMES1	MK-4541	1.24893	1
SKOV3	MK-4541	10	1
SW620	MK-4541	0.0644009	1
SW837	MK-4541	9.92105	1
T47D	MK-4541	0.1	1
UACC62	MK-4541	10	1
UWB1289	MK-4541	0.586826	1
UWB1289BRCA1	MK-4541	0.302928	1
VCAP	MK-4541	0.53227	1
ZR751	MK-4541	0.282535	1
A2058	MK-4827	2.04517	10.7082
A2780	MK-4827	0.81818	9.15437
A375	MK-4827	10	2.973
A427	MK-4827	0.449166	1
CAOV3	MK-4827	2.76794	3.35256
COLO320DM	MK-4827	2.55185	1
DLD1	MK-4827	0.25249	1
EFM192B	MK-4827	0.0242091	1
ES2	MK-4827	2.4117	1.35626
HCT116	MK-4827	10	2.48955
HT144	MK-4827	0.583986	1
HT29	MK-4827	3.08514	1
KPL1	MK-4827	0.581087	1
LNCAP	MK-4827	0.685662	1.81439
LOVO	MK-4827	1.17847	1.35667
MDAMB436	MK-4827	0.747287	1
MSTO	MK-4827	1.37946	3.0771
NCIH1650	MK-4827	0.427018	1
NCIH2122	MK-4827	0.881732	1
NCIH23	MK-4827	0.787288	1
NCIH460	MK-4827	10	1
NCIH520	MK-4827	0.880046	1.29804
OCUBM	MK-4827	2.67396	1
OV90	MK-4827	1.59407	1
OVCAR3	MK-4827	10	1
PA1	MK-4827	2.29817	3.19244
RKO	MK-4827	1.1353	1.14971
RPMI7951	MK-4827	1.76924	1
SKMEL30	MK-4827	2.16161	1
SKMES1	MK-4827	0.739679	1
SKOV3	MK-4827	0.437705	1
SW620	MK-4827	8.35963	7.02921
SW837	MK-4827	1.06953	1.29964
T47D	MK-4827	0.467551	1
UACC62	MK-4827	0.288745	1
UWB1289	MK-4827	1.14639	1.42357
UWB1289BRCA1	MK-4827	0.61021	1
VCAP	MK-4827	2.2513	1
ZR751	MK-4827	0.418987	1
A2058	MK-5108	3.06748	1.19528
A2780	MK-5108	1.04367	2.92287
A375	MK-5108	0.30545	1
A427	MK-5108	1.3652	3.38924
CAOV3	MK-5108	1.51113	1.35306
COLO320DM	MK-5108	2.07321	1
DLD1	MK-5108	2.62799	1
EFM192B	MK-5108	1.76579	1
ES2	MK-5108	6.13856	1
HCT116	MK-5108	4.55427	1.21921
HT144	MK-5108	0.555354	1
HT29	MK-5108	2.86779	1
KPL1	MK-5108	0.858564	1
LNCAP	MK-5108	0.725797	2.34353
LOVO	MK-5108	0.937629	2.32914
MDAMB436	MK-5108	2.24568	1
MSTO	MK-5108	10	1.6781
NCIH1650	MK-5108	10	1
NCIH2122	MK-5108	2.21205	3.69186
NCIH23	MK-5108	0.979978	3.05876
NCIH460	MK-5108	2.50883	2.66795
NCIH520	MK-5108	1.02156	2.09043
OCUBM	MK-5108	3.03823	4.28013
OV90	MK-5108	0.108181	1
OVCAR3	MK-5108	1.2469	1
PA1	MK-5108	1.51215	7.61161
RKO	MK-5108	0.152229	1
RPMI7951	MK-5108	2.64821	1.69224
SKMEL30	MK-5108	0.608018	1
SKMES1	MK-5108	1.25256	2.00973
SKOV3	MK-5108	0.589352	1
SW620	MK-5108	1.38703	1
SW837	MK-5108	0.0506635	1
T47D	MK-5108	0.286085	1
UACC62	MK-5108	1.62454	1
UWB1289	MK-5108	1.38127	1.34073
UWB1289BRCA1	MK-5108	1.40617	1
VCAP	MK-5108	1.90067	1.12449
ZR751	MK-5108	0.888219	1
A2058	MK-8669	0.659171	1
A2780	MK-8669	0.613256	7.15801
A375	MK-8669	9.90161	1
A427	MK-8669	0.882606	1
CAOV3	MK-8669	0.214056	1
COLO320DM	MK-8669	0.501352	1
DLD1	MK-8669	0.799582	1
EFM192B	MK-8669	0.704816	1.12155
ES2	MK-8669	0.571915	1
HCT116	MK-8669	0.0139279	1
HT144	MK-8669	0.691557	1
HT29	MK-8669	0.454095	1
KPL1	MK-8669	0.898463	1
LNCAP	MK-8669	0.496204	3.10789
LOVO	MK-8669	1.04541	1
MDAMB436	MK-8669	0.582676	1
MSTO	MK-8669	1.26185	1.77511
NCIH1650	MK-8669	0.600908	1
NCIH2122	MK-8669	9.74174	1
NCIH23	MK-8669	0.7265	1
NCIH460	MK-8669	9.95999	1
NCIH520	MK-8669	1.67366	2.48229
OCUBM	MK-8669	0.656142	2.27804
OV90	MK-8669	0.94399	1.34602
OVCAR3	MK-8669	0.406282	1
PA1	MK-8669	0.301927	1
RKO	MK-8669	0.701498	1
RPMI7951	MK-8669	0.576046	1
SKMEL30	MK-8669	0.532968	1
SKMES1	MK-8669	0.65633	1
SKOV3	MK-8669	0.52583	1
SW620	MK-8669	0.443233	1
SW837	MK-8669	0.105515	1
T47D	MK-8669	0.971434	1
UACC62	MK-8669	0.649739	1
UWB1289	MK-8669	0.830204	1
UWB1289BRCA1	MK-8669	0.61064	1
VCAP	MK-8669	0.29508	1
ZR751	MK-8669	0.480945	2.44043
A2058	MK-8776	0.776156	1.1813
A2780	MK-8776	1.18102	1
A375	MK-8776	1.12226	1
A427	MK-8776	0.652539	1.74468
CAOV3	MK-8776	1.47726	1
COLO320DM	MK-8776	1.21989	1.49804
DLD1	MK-8776	1.76088	1
EFM192B	MK-8776	3.14227	2.08178
ES2	MK-8776	2.3229	7.11504
HCT116	MK-8776	8.30103	1
HT144	MK-8776	0.821062	1
HT29	MK-8776	0.844771	1.48002
KPL1	MK-8776	0.246784	1
LNCAP	MK-8776	0.568457	1
LOVO	MK-8776	2.37782	15.2996
MDAMB436	MK-8776	1.57448	3.65256
MSTO	MK-8776	3.67285	5.36126
NCIH1650	MK-8776	0.702485	1.02818
NCIH2122	MK-8776	3.29282	9.25013
NCIH23	MK-8776	2.1653	8.70476
NCIH460	MK-8776	0.353011	1
NCIH520	MK-8776	0.968865	1
OCUBM	MK-8776	0.220879	1
OV90	MK-8776	3.35262	2.37434
OVCAR3	MK-8776	2.10448	4.79521
PA1	MK-8776	1.28167	1
RKO	MK-8776	2.4354	7.57791
RPMI7951	MK-8776	2.44981	7.53603
SKMEL30	MK-8776	10	8.28327
SKMES1	MK-8776	2.93568	18.9384
SKOV3	MK-8776	1.57864	2.3539
SW620	MK-8776	10	1
SW837	MK-8776	0.971949	2.15032
T47D	MK-8776	0.172057	1
UACC62	MK-8776	0.877091	1
UWB1289	MK-8776	2.43062	18.0172
UWB1289BRCA1	MK-8776	9.38175	22.9019
VCAP	MK-8776	0.655867	1
ZR751	MK-8776	0.420987	1
A2058	MRK-003	9.43649	1
A2780	MRK-003	1.67535	1.32521
A375	MRK-003	5.9949	1
A427	MRK-003	1.71145	1.68233
CAOV3	MRK-003	1.59735	1
COLO320DM	MRK-003	0.62915	1
DLD1	MRK-003	1.82811	1
EFM192B	MRK-003	1.68998	1
ES2	MRK-003	2.95353	1
HCT116	MRK-003	2.54252	1.00331
HT144	MRK-003	0.634088	1
HT29	MRK-003	0.973418	2.57417
KPL1	MRK-003	1.1914	1.32138
LNCAP	MRK-003	0.976259	1
LOVO	MRK-003	0.852115	1.79626
MDAMB436	MRK-003	0.630927	1
MSTO	MRK-003	1.99966	1
NCIH1650	MRK-003	0.783317	1
NCIH2122	MRK-003	1.15038	1
NCIH23	MRK-003	4.7921	1
NCIH460	MRK-003	1.47879	1
NCIH520	MRK-003	0.754075	1.54905
OCUBM	MRK-003	1.19357	1.57356
OV90	MRK-003	0.694396	1
OVCAR3	MRK-003	0.446892	1
PA1	MRK-003	1.70823	1
RKO	MRK-003	3.56691	1.04015
RPMI7951	MRK-003	0.533339	1
SKMEL30	MRK-003	1.68968	1.14075
SKMES1	MRK-003	0.706772	1
SKOV3	MRK-003	0.512854	1
SW620	MRK-003	0.525221	1
SW837	MRK-003	0.16385	1
T47D	MRK-003	0.467193	1
UACC62	MRK-003	0.298982	1
UWB1289	MRK-003	1.44785	1.12736
UWB1289BRCA1	MRK-003	1.09009	1.08129
VCAP	MRK-003	0.681553	1
ZR751	MRK-003	0.843125	1
A2058	Oxaliplatin	2.21228	1.05831
A2780	Oxaliplatin	2.07003	10.5895
A375	Oxaliplatin	10	1.04044
A427	Oxaliplatin	5.98358	1.05809
CAOV3	Oxaliplatin	1.16396	1.49056
COLO320DM	Oxaliplatin	1.60726	1.10941
DLD1	Oxaliplatin	1.75553	1.00356
EFM192B	Oxaliplatin	1.43652	3.59258
ES2	Oxaliplatin	2.14513	1.22955
HCT116	Oxaliplatin	2.7444	1.36564
HT144	Oxaliplatin	1.21057	1
HT29	Oxaliplatin	0.869164	3.00077
KPL1	Oxaliplatin	2.30912	1
LNCAP	Oxaliplatin	1.58584	3.19386
LOVO	Oxaliplatin	1.12582	8.00858
MDAMB436	Oxaliplatin	1.11237	5.11003
MSTO	Oxaliplatin	1.76344	2.62421
NCIH1650	Oxaliplatin	0.944251	1
NCIH2122	Oxaliplatin	2.21132	1.26153
NCIH23	Oxaliplatin	1.33169	2.92458
NCIH460	Oxaliplatin	3.65927	4.06902
NCIH520	Oxaliplatin	2.93524	2.7804
OCUBM	Oxaliplatin	1.62909	1.16828
OV90	Oxaliplatin	0.936383	1
OVCAR3	Oxaliplatin	0.852041	1
PA1	Oxaliplatin	2.25243	15.6587
RKO	Oxaliplatin	1.74363	1.22656
RPMI7951	Oxaliplatin	1.26969	1.45626
SKMEL30	Oxaliplatin	2.71407	2.93838
SKMES1	Oxaliplatin	0.848348	1
SKOV3	Oxaliplatin	2.21959	1
SW620	Oxaliplatin	2.18762	4.31616
SW837	Oxaliplatin	1.094	3.13727
T47D	Oxaliplatin	2.0143	1
UACC62	Oxaliplatin	0.820317	1.90445
UWB1289	Oxaliplatin	0.723826	1.75179
UWB1289BRCA1	Oxaliplatin	0.809975	1.75926
VCAP	Oxaliplatin	1.37002	1
ZR751	Oxaliplatin	0.751856	1.15002
A2058	Paclitaxel	2.45112	19.5517
A2780	Paclitaxel	2.40526	21.0022
A375	Paclitaxel	1.66413	3.90827
A427	Paclitaxel	1.28215	18.2276
CAOV3	Paclitaxel	1.91039	35.6573
COLO320DM	Paclitaxel	0.218873	1
DLD1	Paclitaxel	1.33454	1.26061
EFM192B	Paclitaxel	2.32413	7.81629
ES2	Paclitaxel	1.29486	2.64951
HCT116	Paclitaxel	3.3218	12.1469
HT144	Paclitaxel	0.784036	2.66638
HT29	Paclitaxel	1.91425	20.9265
KPL1	Paclitaxel	1.28136	1
LNCAP	Paclitaxel	1.25254	15.226
LOVO	Paclitaxel	1.95729	8.83797
MDAMB436	Paclitaxel	2.06656	4.63991
MSTO	Paclitaxel	0.922078	6.38175
NCIH1650	Paclitaxel	1.35831	4.91905
NCIH2122	Paclitaxel	4.35656	25.2795
NCIH23	Paclitaxel	1.67292	17.0737
NCIH460	Paclitaxel	1.89222	3.76549
NCIH520	Paclitaxel	1.37513	6.25102
OCUBM	Paclitaxel	3.16445	31.1775
OV90	Paclitaxel	1.17723	1
OVCAR3	Paclitaxel	2.15513	17.0538
PA1	Paclitaxel	3.84235	22.2788
RKO	Paclitaxel	2.89052	13.4155
RPMI7951	Paclitaxel	1.68426	17.9186
SKMEL30	Paclitaxel	2.75559	26.7332
SKMES1	Paclitaxel	1.07232	3.70071
SKOV3	Paclitaxel	0.65486	3.25989
SW620	Paclitaxel	2.8571	10.0409
SW837	Paclitaxel	0.764589	4.46897
T47D	Paclitaxel	1.4274	1
UACC62	Paclitaxel	0.742507	4.33054
UWB1289	Paclitaxel	2.49393	9.61928
UWB1289BRCA1	Paclitaxel	2.27301	8.01587
VCAP	Paclitaxel	1.21781	10.2803
ZR751	Paclitaxel	0.460116	1
A2058	PD325901	1.02946	1
A2780	PD325901	0.488101	1.7053
A375	PD325901	1.23705	14.7594
A427	PD325901	0.293135	1
CAOV3	PD325901	0.407799	1
COLO320DM	PD325901	9.97596	1
DLD1	PD325901	10	1
EFM192B	PD325901	0.25061	1
ES2	PD325901	0.707183	2.12721
HCT116	PD325901	1.00692	1.21699
HT144	PD325901	1.05977	12.3873
HT29	PD325901	0.765782	15.5333
KPL1	PD325901	0.12273	1
LNCAP	PD325901	0.1	1
LOVO	PD325901	0.543056	13.408
MDAMB436	PD325901	0.461969	1
MSTO	PD325901	0.276869	1
NCIH1650	PD325901	0.661469	1
NCIH2122	PD325901	0.739264	1.38567
NCIH23	PD325901	0.317388	1
NCIH460	PD325901	0.629331	1
NCIH520	PD325901	0.220543	1
OCUBM	PD325901	0.0600122	1
OV90	PD325901	0.82284	5.07072
OVCAR3	PD325901	0.629868	1
PA1	PD325901	0.162971	1
RKO	PD325901	0.388224	1
RPMI7951	PD325901	1.58395	1.49246
SKMEL30	PD325901	0.814947	22.0607
SKMES1	PD325901	1.24231	8.39151
SKOV3	PD325901	0.542989	1
SW620	PD325901	0.784356	40.5939
SW837	PD325901	0.544566	4.50014
T47D	PD325901	0.0124686	1
UACC62	PD325901	1.26176	26.4313
UWB1289	PD325901	0.731685	1
UWB1289BRCA1	PD325901	0.62798	1
VCAP	PD325901	0.00421056	1
ZR751	PD325901	0.389841	1
A2058	SN-38	2.77392	1.83037
A2780	SN-38	1.36246	4.12411
A375	SN-38	10	1
A427	SN-38	1.63753	2.13303
CAOV3	SN-38	2.31253	2.47419
COLO320DM	SN-38	1.20585	1
DLD1	SN-38	0.453737	1
EFM192B	SN-38	1.36966	1
ES2	SN-38	2.96206	1.19671
HCT116	SN-38	10	1
HT144	SN-38	0.582794	1
HT29	SN-38	1.90695	1.11366
KPL1	SN-38	0.949429	1
LNCAP	SN-38	1.32962	1
LOVO	SN-38	1.41654	1
MDAMB436	SN-38	0.758292	1.56883
MSTO	SN-38	2.23071	1.86979
NCIH1650	SN-38	0.473619	1
NCIH2122	SN-38	0.960629	3.3723
NCIH23	SN-38	1.8464	1
NCIH460	SN-38	9.98784	1
NCIH520	SN-38	1.52483	1
OCUBM	SN-38	1.54337	2.75075
OV90	SN-38	1.16476	1.06369
OVCAR3	SN-38	0.405931	1
PA1	SN-38	3.26016	5.93372
RKO	SN-38	1.98759	1
RPMI7951	SN-38	1.40135	1.17307
SKMEL30	SN-38	2.38355	1.07961
SKMES1	SN-38	10	1
SKOV3	SN-38	3.55877	1.05013
SW620	SN-38	1.74168	1.93754
SW837	SN-38	1.61612	1
T47D	SN-38	1.21722	1
UACC62	SN-38	1.35148	1.3131
UWB1289	SN-38	0.70878	4.73218
UWB1289BRCA1	SN-38	0.890054	1
VCAP	SN-38	0.466543	1
ZR751	SN-38	0.281116	1
A2058	Sorafenib	5.70843	1.49105
A2780	Sorafenib	2.10214	5.48978
A375	Sorafenib	3.22558	2.17266
A427	Sorafenib	1.21798	6.85919
CAOV3	Sorafenib	2.77941	1.65084
COLO320DM	Sorafenib	2.70202	3.44567
DLD1	Sorafenib	2.8361	2.06398
EFM192B	Sorafenib	2.87515	1.47789
ES2	Sorafenib	2.96824	2.11862
HCT116	Sorafenib	3.2184	2.17174
HT144	Sorafenib	3.00231	2.3841
HT29	Sorafenib	2.69117	3.62605
KPL1	Sorafenib	3.23759	4.14145
LNCAP	Sorafenib	2.04615	4.78926
LOVO	Sorafenib	3.09841	2.70109
MDAMB436	Sorafenib	2.81031	1.8141
MSTO	Sorafenib	2.49971	64.4746
NCIH1650	Sorafenib	10	2.65221
NCIH2122	Sorafenib	3.29564	2.14915
NCIH23	Sorafenib	2.94878	2.4932
NCIH460	Sorafenib	2.79075	2.21187
NCIH520	Sorafenib	2.39307	2.57804
OCUBM	Sorafenib	2.0248	3.55418
OV90	Sorafenib	2.6098	2.21792
OVCAR3	Sorafenib	9.73499	1.076
PA1	Sorafenib	2.41247	4.72339
RKO	Sorafenib	3.73075	1.93912
RPMI7951	Sorafenib	3.17039	1.65207
SKMEL30	Sorafenib	1.5488	4.14392
SKMES1	Sorafenib	5.52685	1.6466
SKOV3	Sorafenib	6.69711	1.34523
SW620	Sorafenib	2.07632	2.08946
SW837	Sorafenib	2.13787	1.95797
T47D	Sorafenib	1.59789	1.81203
UACC62	Sorafenib	3.39135	2.29408
UWB1289	Sorafenib	1.90553	4.60003
UWB1289BRCA1	Sorafenib	3.20043	4.23341
VCAP	Sorafenib	10	1.25326
ZR751	Sorafenib	1.87913	1.40221
A2058	Sunitinib	2.28941	1.8059
A2780	Sunitinib	1.32703	3.19484
A375	Sunitinib	1.26485	1.72787
A427	Sunitinib	1.53953	3.69087
CAOV3	Sunitinib	1.23518	1.78257
COLO320DM	Sunitinib	1.61837	2.45222
DLD1	Sunitinib	1.41805	1.08388
EFM192B	Sunitinib	10	1
ES2	Sunitinib	2.48942	1
HCT116	Sunitinib	3.11525	1.86133
HT144	Sunitinib	1.19072	1
HT29	Sunitinib	1.66302	1.98883
KPL1	Sunitinib	0.949822	2.0651
LNCAP	Sunitinib	1.43801	1.1669
LOVO	Sunitinib	1.26316	4.63494
MDAMB436	Sunitinib	1.12428	1
MSTO	Sunitinib	1.7317	2.02025
NCIH1650	Sunitinib	1.12138	1
NCIH2122	Sunitinib	10	1.02171
NCIH23	Sunitinib	1.8065	1.46061
NCIH460	Sunitinib	9.75436	1
NCIH520	Sunitinib	3.34705	1.50606
OCUBM	Sunitinib	0.803923	1
OV90	Sunitinib	0.00211089	1
OVCAR3	Sunitinib	9.96935	1
PA1	Sunitinib	3.89269	1.62353
RKO	Sunitinib	2.1858	1.605
RPMI7951	Sunitinib	10	1
SKMEL30	Sunitinib	2.01059	1.24412
SKMES1	Sunitinib	2.80744	1.39558
SKOV3	Sunitinib	1.66163	1.42784
SW620	Sunitinib	1.81269	3.21059
SW837	Sunitinib	1.65328	1.39712
T47D	Sunitinib	10	1
UACC62	Sunitinib	1.77651	1
UWB1289	Sunitinib	0.859443	1
UWB1289BRCA1	Sunitinib	1.21238	1
VCAP	Sunitinib	10	1
ZR751	Sunitinib	0.33339	1
A2058	Temozolomide	2.35051	10.9256
A2780	Temozolomide	1.72324	1
A375	Temozolomide	3.04528	1
A427	Temozolomide	0.323288	1.36798
CAOV3	Temozolomide	0.174732	1
COLO320DM	Temozolomide	0.175427	1
DLD1	Temozolomide	0.234635	1
EFM192B	Temozolomide	0.369676	1
ES2	Temozolomide	1.65056	8.32399
HCT116	Temozolomide	0.501324	1
HT144	Temozolomide	0.217224	1
HT29	Temozolomide	0.290792	1
KPL1	Temozolomide	9.34616	1
LNCAP	Temozolomide	10	1
LOVO	Temozolomide	2.29924	1
MDAMB436	Temozolomide	0.746002	1
MSTO	Temozolomide	10	2.7942
NCIH1650	Temozolomide	0.580833	1
NCIH2122	Temozolomide	3.73814	1
NCIH23	Temozolomide	3.25249	1.15167
NCIH460	Temozolomide	10	1
NCIH520	Temozolomide	9.73369	1
OCUBM	Temozolomide	0.415333	1
OV90	Temozolomide	0.620301	1
OVCAR3	Temozolomide	0.170756	1
PA1	Temozolomide	3.823	1.02725
RKO	Temozolomide	0.349162	1
RPMI7951	Temozolomide	0.927812	1
SKMEL30	Temozolomide	0.537186	1
SKMES1	Temozolomide	0.483239	1
SKOV3	Temozolomide	0.346764	1
SW620	Temozolomide	2.42037	18.2589
SW837	Temozolomide	10	1
T47D	Temozolomide	10	1
UACC62	Temozolomide	0.551384	1
UWB1289	Temozolomide	0.239081	1
UWB1289BRCA1	Temozolomide	0.239889	1
VCAP	Temozolomide	10	1
ZR751	Temozolomide	0.480008	1
A2058	Topotecan	2.29382	15.4175
A2780	Topotecan	1.26675	54.8949
A375	Topotecan	3.6589	13.5894
A427	Topotecan	0.887771	20.6605
CAOV3	Topotecan	2.79288	29.5202
COLO320DM	Topotecan	0.765575	3.6191
DLD1	Topotecan	2.3735	10.6957
EFM192B	Topotecan	1.94532	9.1499
ES2	Topotecan	2.25462	16.0712
HCT116	Topotecan	2.71837	7.96708
HT144	Topotecan	0.572045	3.45219
HT29	Topotecan	1.56481	15.1361
KPL1	Topotecan	0.785791	1
LNCAP	Topotecan	0.78359	6.88336
LOVO	Topotecan	0.974027	12.3968
MDAMB436	Topotecan	1.21796	22.2235
MSTO	Topotecan	1.96861	15.1368
NCIH1650	Topotecan	1.5071	2.48981
NCIH2122	Topotecan	1.69617	25.3796
NCIH23	Topotecan	2.61452	18.5943
NCIH460	Topotecan	4.27354	14.3429
NCIH520	Topotecan	0.720381	10.163
OCUBM	Topotecan	1.73557	45.8695
OV90	Topotecan	1.20881	11.0082
OVCAR3	Topotecan	1.74064	4.10033
PA1	Topotecan	3.32198	62.7828
RKO	Topotecan	1.06793	6.32098
RPMI7951	Topotecan	2.21577	21.7682
SKMEL30	Topotecan	3.16007	8.14247
SKMES1	Topotecan	2.49648	7.31847
SKOV3	Topotecan	1.55749	6.26188
SW620	Topotecan	1.95173	19.3233
SW837	Topotecan	0.752421	4.74644
T47D	Topotecan	0.344747	4.40877
UACC62	Topotecan	0.794192	14.3993
UWB1289	Topotecan	0.833145	42.8666
UWB1289BRCA1	Topotecan	0.97011	6.96912
VCAP	Topotecan	1.02986	1.50462
ZR751	Topotecan	0.448557	2.49103
A2058	Vinblastine	10	3.45941
A2780	Vinblastine	1.18821	12.0466
A375	Vinblastine	3.60901	6.09751
A427	Vinblastine	1.65462	3.8505
CAOV3	Vinblastine	3.14992	9.98689
COLO320DM	Vinblastine	0.0211385	1
DLD1	Vinblastine	1.96542	1
EFM192B	Vinblastine	3.63585	1.53603
ES2	Vinblastine	1.93473	1.80157
HCT116	Vinblastine	2.13118	2.15944
HT144	Vinblastine	1.49092	2.77016
HT29	Vinblastine	7.02436	6.02861
KPL1	Vinblastine	1.48627	1
LNCAP	Vinblastine	3.16451	1.83584
LOVO	Vinblastine	1.72094	5.27137
MDAMB436	Vinblastine	10	2.82107
MSTO	Vinblastine	2.68523	1.63972
NCIH1650	Vinblastine	1.98686	1.09392
NCIH2122	Vinblastine	3.31713	3.16577
NCIH23	Vinblastine	2.88613	4.12132
NCIH460	Vinblastine	2.26266	1.66782
NCIH520	Vinblastine	1.46484	6.09022
OCUBM	Vinblastine	2.43401	1.7763
OV90	Vinblastine	9.99944	1.55969
OVCAR3	Vinblastine	4.7246	4.99103
PA1	Vinblastine	3.83737	9.98984
RKO	Vinblastine	2.89347	1.8834
RPMI7951	Vinblastine	2.88899	7.48415
SKMEL30	Vinblastine	1.65821	1.72726
SKMES1	Vinblastine	3.62139	1.57791
SKOV3	Vinblastine	1.49359	1.46447
SW620	Vinblastine	1.98554	2.28086
SW837	Vinblastine	3.72308	1.24115
T47D	Vinblastine	0.583466	1.40575
UACC62	Vinblastine	2.69043	6.5562
UWB1289	Vinblastine	4.86288	4.27553
UWB1289BRCA1	Vinblastine	3.53479	6.18763
VCAP	Vinblastine	4.29914	1.70405
ZR751	Vinblastine	0.167797	1
A2058	Vinorelbine	2.12354	32.0106
A2780	Vinorelbine	2.62537	13.1539
A375	Vinorelbine	1.28063	5.30387
A427	Vinorelbine	0.910533	12.1024
CAOV3	Vinorelbine	6.24296	25.0352
COLO320DM	Vinorelbine	0.266982	1
DLD1	Vinorelbine	1.72088	1.05745
EFM192B	Vinorelbine	3.51731	5.45464
ES2	Vinorelbine	1.63592	1.74168
HCT116	Vinorelbine	3.61439	11.457
HT144	Vinorelbine	1.02144	3.55537
HT29	Vinorelbine	3.43662	12.4801
KPL1	Vinorelbine	6.03363	10.3828
LNCAP	Vinorelbine	1.69069	7.23952
LOVO	Vinorelbine	0.890847	15.799
MDAMB436	Vinorelbine	2.80658	4.87484
MSTO	Vinorelbine	1.63302	2.5395
NCIH1650	Vinorelbine	1.79677	2.06227
NCIH2122	Vinorelbine	2.29803	13.5437
NCIH23	Vinorelbine	2.03803	7.24568
NCIH460	Vinorelbine	1.81784	2.103
NCIH520	Vinorelbine	1.13923	12.8411
OCUBM	Vinorelbine	3.86692	18.9323
OV90	Vinorelbine	1.9618	1
OVCAR3	Vinorelbine	4.11573	11.2708
PA1	Vinorelbine	3.57202	16.5552
RKO	Vinorelbine	2.1595	13.4537
RPMI7951	Vinorelbine	2.26346	13.1464
SKMEL30	Vinorelbine	2.3303	8.02981
SKMES1	Vinorelbine	1.564	2.88524
SKOV3	Vinorelbine	0.909941	3.01009
SW620	Vinorelbine	1.93974	8.78692
SW837	Vinorelbine	1.01497	2.68638
T47D	Vinorelbine	0.691567	1
UACC62	Vinorelbine	1.73088	10.0388
UWB1289	Vinorelbine	2.59134	6.50311
UWB1289BRCA1	Vinorelbine	2.098	8.16023
VCAP	Vinorelbine	1.94467	10.0486
ZR751	Vinorelbine	0.784301	1
A2058	Zolinza	2.30332	2.04778
A2780	Zolinza	2.39371	2.46276
A375	Zolinza	2.61847	1.5423
A427	Zolinza	1.11257	9.43695
CAOV3	Zolinza	1.50144	1
COLO320DM	Zolinza	2.81262	3.57218
DLD1	Zolinza	3.19663	1.64956
EFM192B	Zolinza	2.27718	1.8374
ES2	Zolinza	2.15217	2.58092
HCT116	Zolinza	3.0068	3.20888
HT144	Zolinza	2.12677	2.19772
HT29	Zolinza	1.82802	3.41994
KPL1	Zolinza	0.996059	1.57502
LNCAP	Zolinza	1.17012	1.82262
LOVO	Zolinza	1.59881	4.3072
MDAMB436	Zolinza	1.04433	1.07968
MSTO	Zolinza	0.549835	26.8704
NCIH1650	Zolinza	1.42507	1.01694
NCIH2122	Zolinza	1.47022	4.21027
NCIH23	Zolinza	3.0193	2.12201
NCIH460	Zolinza	4.25688	1.23267
NCIH520	Zolinza	2.76725	2.46463
OCUBM	Zolinza	2.60604	4.5812
OV90	Zolinza	2.73215	1.0269
OVCAR3	Zolinza	3.24602	1.91373
PA1	Zolinza	4.9147	7.27552
RKO	Zolinza	1.14905	1.44215
RPMI7951	Zolinza	2.19652	1.92998
SKMEL30	Zolinza	1.8021	1.84124
SKMES1	Zolinza	2.10902	1.39284
SKOV3	Zolinza	2.19757	1.85259
SW620	Zolinza	6.17442	2.38472
SW837	Zolinza	2.37961	2.39314
T47D	Zolinza	3.08986	1.68128
UACC62	Zolinza	1.95812	2.59125
UWB1289	Zolinza	1.3045	1.96865
UWB1289BRCA1	Zolinza	1.16194	1.51774
VCAP	Zolinza	1.38	2.21178
ZR751	Zolinza	3.08117	1.98802

## Sheet: S7. AKT-Related Genes
Gene	Effect*
RAB25	0.601871
TIMP1	-0.598555
CXCL8	-0.592882
EPCAM	0.577249
GNG11	-0.570865
MAL2	0.563845
LGALS1	-0.54151
IFI16	-0.540837
EMP3	-0.532073
NNMT	-0.522027
CAV1	-0.521711
*Effect refers to the linear coefficient of the best-fit linear relationship between relative AKT sensitivity in a cell line (the average base-10 logarithm of the ratio between an MK-2206 combination's combined efficacy in that cell line and the coresponding dactolisib combination's combined efficacy in that cell line) and the expression level of the gene in question. Large positive values indica…
